# Supplementary material for: 3-(2,4-Dichloro­phen­yl)-5-(4-fluoro­phen­yl)-2-phenyl-7-(trifluoro­meth­yl)pyrazolo­[1,5-a]pyrimidine
Source: Acta Crystallogr Sect E Struct Rep Online. 2012 May 31;68(Pt 6):o1923. doi: 10.1107/S1600536812023641 (PMC3379478; doi:10.1107/S1600536812023641)
Supplement: Supplementary file 1 [file e-68-o1923-sup1.cif]

##############################################################################
#                                                                            #
# This CIF contains the data in a paper accepted for publication in          #
# Acta Crystallographica Section E. It conforms to the requirements of       #
# Notes for Authors for Acta Crystallographica Section E, and has been       #
# peer reviewed under the auspices of the IUCr Commission on Journals.       #
#                                                                            #
# Full details of the Crystallographic Information File format               #
# are given in the paper "The Crystallographic Information File (CIF):       #
# a New Standard Archive File for Crystallography" by S. R. Hall, F. H.      #
# Allen and I. D. Brown [Acta Cryst. (1991), A47, 655-685].                  #
#                                                                            #
# The current version of the core CIF dictionary is obtainable from          #
# ftp://ftp.iucr.org/pub/cif_core.dic.                                       #
#                                                                            #
# Software is freely available for graphical display of the structure(s)     #
# in this CIF. For information consult the CIF software page                 #
# http://www.iucr.org/resources/cif/software.                                #
#                                                                            #
# This file may be used for bona fide research purposes within the           #
# scientific community so long as proper attribution is given to the journal # 
# article from which it was obtained.                                        #
#                                                                            #
##############################################################################
data_I
_audit_creation_method     SHELXL-97
_chemical_name_systematic
;
3-(2,4-Dichlorophenyl)-5-(4-fluorophenyl)-2-phenyl-7-
(trifluoromethyl)pyrazolo[1,5-<i>a</i>]pyrimidine
;
_chemical_name_common     ?
_chemical_formula_moiety     'C25 H13 Cl2 F4 N3'
_chemical_formula_sum     'C25 H13 Cl2 F4 N3'
_chemical_formula_iupac     'C25 H13 Cl2 F4 N3'
_chemical_formula_weight     502.28
_chemical_melting_point     ?
_symmetry_cell_setting     monoclinic
_symmetry_space_group_name_H-M     'P 21/c'
_symmetry_space_group_name_Hall     '-P 2ybc'
loop_
    _symmetry_equiv_pos_as_xyz
    'x, y, z'
    '-x, y+1/2, -z+1/2'
    '-x, -y, -z'
    'x, -y-1/2, z-1/2'
_cell_length_a     9.0826(18)
_cell_length_b     9.0606(18)
_cell_length_c     27.259(6)
_cell_angle_alpha     90.00
_cell_angle_beta     99.46(3)
_cell_angle_gamma     90.00
_cell_volume     2212.7(8)
_cell_formula_units_Z     4
_cell_measurement_reflns_used     5009
_cell_measurement_theta_min     2.2724
_cell_measurement_theta_max     27.8944
_cell_measurement_temperature     293(2)
_exptl_crystal_description     prism
_exptl_crystal_colour     yellow
_exptl_crystal_size_max     0.24
_exptl_crystal_size_mid     0.22
_exptl_crystal_size_min     0.20
_exptl_crystal_density_diffrn     1.508
_exptl_crystal_density_meas     ?
_exptl_crystal_density_method     'not measured'
_exptl_crystal_F_000     1016
_exptl_absorpt_coefficient_mu     0.346
_exptl_absorpt_correction_type     multi-scan
_exptl_absorpt_process_details     '(CrystalClear; Rigaku/MSC, 2005)'
_exptl_absorpt_correction_T_min     0.9215
_exptl_absorpt_correction_T_max     0.9339
_exptl_special_details
;
;
_diffrn_ambient_temperature     293(2)
_diffrn_radiation_type     MoK\a
_diffrn_radiation_wavelength     0.71073
_diffrn_radiation_source     'rotating anode'
_diffrn_radiation_monochromator     confocal
_diffrn_measurement_device_type     'Rigaku Saturn'
_diffrn_measurement_method     '\w scans'
_diffrn_detector_area_resol_mean     ?
_diffrn_reflns_number     15847
_diffrn_reflns_av_R_equivalents     0.0405
_diffrn_reflns_av_sigmaI/netI     0.0352
_diffrn_reflns_theta_min     2.37
_diffrn_reflns_theta_max     25.02
_diffrn_reflns_theta_full     25.02
_diffrn_measured_fraction_theta_max     0.999
_diffrn_measured_fraction_theta_full     0.999
_diffrn_reflns_limit_h_min     -10
_diffrn_reflns_limit_h_max     10
_diffrn_reflns_limit_k_min     -10
_diffrn_reflns_limit_k_max     7
_diffrn_reflns_limit_l_min     -30
_diffrn_reflns_limit_l_max     32
_diffrn_standards_number     0
_diffrn_standards_interval_count     0
_diffrn_standards_interval_time     0
_diffrn_standards_decay_%     0
_refine_special_details
;
Refinement of <i>F</i>^2^ against ALL reflections. The weighted <i>R</i>-factor
<i>wR</i> and goodness of fit <i>S</i> are based on <i>F</i>^2^, conventional
<i>R</i>-factors <i>R</i> are based on <i>F</i>, with <i>F</i> set to zero for
negative <i>F</i>^2^. The threshold expression of <i>F</i>^2^ >
\s(<i>F</i>^2^) is used only for calculating <i>R</i>-factors(gt) <i>etc</i>.
and is not relevant to the choice of reflections for refinement.
<i>R</i>-factors based on <i>F</i>^2^ are statistically about twice as large
as those based on <i>F</i>, and <i>R</i>- factors based on ALL data will be
even larger.
;
_reflns_number_total     3895
_reflns_number_gt     3056
_reflns_threshold_expression     I>2sigma(I)
_refine_ls_structure_factor_coef     Fsqd
_refine_ls_matrix_type     full
_refine_ls_R_factor_all     0.0643
_refine_ls_R_factor_gt     0.0506
_refine_ls_wR_factor_gt     0.1311
_refine_ls_wR_factor_ref     0.1430
_refine_ls_goodness_of_fit_ref     1.090
_refine_ls_restrained_S_all     1.090
_refine_ls_number_reflns     3895
_refine_ls_number_parameters     308
_refine_ls_number_restraints     0
_refine_ls_hydrogen_treatment     constr
_refine_ls_weighting_scheme     calc
_refine_ls_weighting_details
         'calc w=1/[\s^2^(Fo^2^)+(0.0833P)^2^+0.0400P] where P=(Fo^2^+2Fc^2^)/3'
_atom_sites_solution_hydrogens     geom
_atom_sites_solution_primary     direct
_atom_sites_solution_secondary     difmap
_refine_ls_shift/su_max     0.001
_refine_ls_shift/su_mean     0.000
_refine_diff_density_max     0.367
_refine_diff_density_min     -0.464
_refine_ls_extinction_method     'SHELXL97 (Sheldrick, 2008)'
_refine_ls_extinction_coef     0.028(3)
_refine_ls_extinction_expression
                                  'Fc^*^=kFc[1+0.001xFc^2^\l^3^/sin(2\q)]^-1/4^'
loop_
    _atom_type_symbol
    _atom_type_description
    _atom_type_scat_dispersion_real
    _atom_type_scat_dispersion_imag
    _atom_type_scat_source
    'C' 'C' 0.0033 0.0016
                         'International Tables Vol C Tables 4.2.6.8 and 6.1.1.4'
    'H' 'H' 0.0000 0.0000
                         'International Tables Vol C Tables 4.2.6.8 and 6.1.1.4'
    'N' 'N' 0.0061 0.0033
                         'International Tables Vol C Tables 4.2.6.8 and 6.1.1.4'
    'F' 'F' 0.0171 0.0103
                         'International Tables Vol C Tables 4.2.6.8 and 6.1.1.4'
    'Cl' 'Cl' 0.1484 0.1585
                         'International Tables Vol C Tables 4.2.6.8 and 6.1.1.4'
_computing_data_collection     'RAPID-AUTO (Rigaku, 1998)'
_computing_cell_refinement     'RAPID-AUTO (Rigaku, 1998)'
_computing_data_reduction     'CrystalClear (Rigaku/MSC, 2005)'
_computing_structure_solution     'SHELXS97 (Sheldrick, 2008)'
_computing_structure_refinement     'SHELXL97 (Sheldrick, 2008)'
_computing_molecular_graphics     'SHELXTL (Sheldrick, 2008)'
_computing_publication_material     'SHELXTL (Sheldrick, 2008)'
loop_
    _atom_site_type_symbol
    _atom_site_label
    _atom_site_fract_x
    _atom_site_fract_y
    _atom_site_fract_z
    _atom_site_U_iso_or_equiv
    _atom_site_adp_type
    _atom_site_calc_flag
    _atom_site_refinement_flags
    _atom_site_occupancy
    _atom_site_symmetry_multiplicity
    _atom_site_disorder_assembly
    _atom_site_disorder_group
    Cl Cl1 1.31929(9) 0.44828(10) 0.47969(3) 0.0868(3) Uani d . 1 1 . .
    Cl Cl2 0.94948(12) 0.20741(11) 0.59085(3) 0.1024(4) Uani d . 1 1 . .
    F F1 1.09069(17) 0.35785(15) 0.20644(5) 0.0619(4) Uani d . 1 1 . .
    F F2 1.2102(2) 0.5478(2) 0.23496(6) 0.0886(6) Uani d . 1 1 . .
    F F3 0.9955(2) 0.56762(17) 0.18909(5) 0.0831(6) Uani d . 1 1 . .
    F F4 0.24299(18) 0.7892(2) 0.32444(6) 0.0917(6) Uani d . 1 1 . .
    N N1 1.2012(2) 0.33960(19) 0.31669(6) 0.0413(4) Uani d . 1 1 . .
    N N2 1.0698(2) 0.41358(18) 0.31156(6) 0.0385(4) Uani d . 1 1 . .
    N N3 0.8699(2) 0.47095(19) 0.35650(6) 0.0401(4) Uani d . 1 1 . .
    C C1 1.2191(2) 0.2873(2) 0.36384(7) 0.0388(5) Uani d . 1 1 . .
    C C2 1.3488(2) 0.1903(2) 0.37979(8) 0.0432(5) Uani d . 1 1 . .
    C C3 1.4710(3) 0.1954(3) 0.35534(9) 0.0542(6) Uani d . 1 1 . .
    H H3 1.4737 0.2649 0.3304 0.065 Uiso calc R 1 1 . .
    C C4 1.5895(3) 0.0981(3) 0.36768(10) 0.0670(8) Uani d . 1 1 . .
    H H4 1.6707 0.1023 0.3509 0.080 Uiso calc R 1 1 . .
    C C5 1.5865(3) -0.0044(3) 0.40471(11) 0.0727(9) Uani d . 1 1 . .
    H H5 1.6655 -0.0701 0.4129 0.087 Uiso calc R 1 1 . .
    C C6 1.4674(4) -0.0098(3) 0.42954(11) 0.0731(8) Uani d . 1 1 . .
    H H6 1.4664 -0.0782 0.4549 0.088 Uiso calc R 1 1 . .
    C C7 1.3487(3) 0.0857(3) 0.41720(9) 0.0594(7) Uani d . 1 1 . .
    H H7 1.2678 0.0802 0.4341 0.071 Uiso calc R 1 1 . .
    C C8 1.1017(2) 0.3286(2) 0.38894(7) 0.0395(5) Uani d . 1 1 . .
    C C9 1.0711(2) 0.2977(2) 0.43952(7) 0.0402(5) Uani d . 1 1 . .
    C C10 1.1586(3) 0.3478(2) 0.48288(8) 0.0468(6) Uani d . 1 1 . .
    C C11 1.1222(3) 0.3204(3) 0.52918(8) 0.0553(7) Uani d . 1 1 . .
    H H11 1.1831 0.3551 0.5576 0.066 Uiso calc R 1 1 . .
    C C12 0.9960(3) 0.2419(3) 0.53295(8) 0.0592(7) Uani d . 1 1 . .
    C C13 0.9050(3) 0.1923(3) 0.49108(10) 0.0747(9) Uani d . 1 1 . .
    H H13 0.8181 0.1407 0.4936 0.090 Uiso calc R 1 1 . .
    C C14 0.9437(3) 0.2199(3) 0.44528(9) 0.0620(7) Uani d . 1 1 . .
    H H14 0.8820 0.1849 0.4170 0.074 Uiso calc R 1 1 . .
    C C15 1.0032(2) 0.4081(2) 0.35423(7) 0.0378(5) Uani d . 1 1 . .
    C C16 0.8006(2) 0.5390(2) 0.31605(7) 0.0386(5) Uani d . 1 1 . .
    C C17 0.8643(3) 0.5463(2) 0.27171(8) 0.0424(5) Uani d . 1 1 . .
    H H17 0.8129 0.5937 0.2438 0.051 Uiso calc R 1 1 . .
    C C18 0.9989(2) 0.4847(2) 0.27000(7) 0.0394(5) Uani d . 1 1 . .
    C C19 1.0751(3) 0.4900(3) 0.22528(8) 0.0461(6) Uani d . 1 1 . .
    C C20 0.6539(2) 0.6071(2) 0.31877(7) 0.0396(5) Uani d . 1 1 . .
    C C21 0.5912(3) 0.7106(3) 0.28349(9) 0.0493(6) Uani d . 1 1 . .
    H H21 0.6427 0.7381 0.2581 0.059 Uiso calc R 1 1 . .
    C C22 0.4542(3) 0.7726(3) 0.28576(9) 0.0573(7) Uani d . 1 1 . .
    H H22 0.4130 0.8419 0.2623 0.069 Uiso calc R 1 1 . .
    C C23 0.3796(3) 0.7307(3) 0.32307(10) 0.0576(7) Uani d . 1 1 . .
    C C24 0.4372(3) 0.6316(3) 0.35902(9) 0.0564(6) Uani d . 1 1 . .
    H H24 0.3848 0.6061 0.3844 0.068 Uiso calc R 1 1 . .
    C C25 0.5753(3) 0.5702(2) 0.35670(8) 0.0473(6) Uani d . 1 1 . .
    H H25 0.6163 0.5030 0.3809 0.057 Uiso calc R 1 1 . .
loop_
    _atom_site_aniso_label
    _atom_site_aniso_U_11
    _atom_site_aniso_U_22
    _atom_site_aniso_U_33
    _atom_site_aniso_U_12
    _atom_site_aniso_U_13
    _atom_site_aniso_U_23
    Cl1 0.0765(6) 0.1313(7) 0.0511(4) -0.0570(5) 0.0062(4) -0.0089(4)
    Cl2 0.1446(9) 0.1281(8) 0.0411(4) -0.0592(6) 0.0350(5) -0.0028(4)
    F1 0.0830(11) 0.0617(9) 0.0432(8) 0.0200(7) 0.0171(7) -0.0052(6)
    F2 0.0899(13) 0.1194(15) 0.0648(10) -0.0465(11) 0.0371(9) -0.0103(9)
    F3 0.1145(14) 0.0927(12) 0.0507(9) 0.0534(10) 0.0388(9) 0.0330(8)
    F4 0.0567(10) 0.1403(16) 0.0836(12) 0.0343(10) 0.0276(9) 0.0172(11)
    N1 0.0423(11) 0.0467(10) 0.0346(9) -0.0032(8) 0.0056(8) -0.0020(8)
    N2 0.0449(11) 0.0409(10) 0.0303(9) 0.0002(8) 0.0075(8) 0.0001(7)
    N3 0.0425(10) 0.0471(10) 0.0315(9) -0.0027(8) 0.0083(8) -0.0011(8)
    C1 0.0382(12) 0.0458(12) 0.0321(11) -0.0077(9) 0.0049(9) -0.0040(9)
    C2 0.0425(13) 0.0500(13) 0.0356(11) -0.0023(10) 0.0021(10) -0.0076(10)
    C3 0.0491(14) 0.0662(15) 0.0459(14) -0.0023(12) 0.0033(11) -0.0048(12)
    C4 0.0484(16) 0.087(2) 0.0648(17) 0.0074(14) 0.0059(13) -0.0123(16)
    C5 0.0590(19) 0.0739(18) 0.080(2) 0.0197(15) -0.0047(16) -0.0118(16)
    C6 0.080(2) 0.0664(17) 0.0702(19) 0.0159(16) 0.0042(16) 0.0117(15)
    C7 0.0614(16) 0.0612(15) 0.0560(16) 0.0081(13) 0.0108(13) 0.0055(12)
    C8 0.0430(12) 0.0447(12) 0.0299(10) -0.0063(9) 0.0036(9) -0.0008(9)
    C9 0.0408(12) 0.0465(12) 0.0320(11) -0.0018(10) 0.0028(9) 0.0022(9)
    C10 0.0486(14) 0.0560(14) 0.0344(12) -0.0109(11) 0.0024(10) -0.0003(10)
    C11 0.0632(16) 0.0666(16) 0.0337(12) -0.0140(13) 0.0010(11) -0.0032(11)
    C12 0.0747(18) 0.0703(16) 0.0346(13) -0.0133(14) 0.0148(12) 0.0029(11)
    C13 0.0732(19) 0.104(2) 0.0478(15) -0.0433(17) 0.0131(14) 0.0027(15)
    C14 0.0591(16) 0.0897(19) 0.0355(13) -0.0285(14) 0.0028(11) -0.0048(12)
    C15 0.0424(12) 0.0442(12) 0.0274(10) -0.0045(9) 0.0071(9) -0.0028(9)
    C16 0.0439(12) 0.0378(11) 0.0338(11) -0.0055(9) 0.0052(9) -0.0028(9)
    C17 0.0494(14) 0.0440(12) 0.0341(11) 0.0012(10) 0.0074(10) 0.0014(9)
    C18 0.0518(14) 0.0371(11) 0.0303(11) -0.0035(10) 0.0095(10) -0.0006(9)
    C19 0.0576(15) 0.0468(13) 0.0358(12) 0.0053(11) 0.0133(11) 0.0039(10)
    C20 0.0407(12) 0.0421(12) 0.0362(11) -0.0068(9) 0.0064(9) -0.0043(9)
    C21 0.0441(13) 0.0639(15) 0.0404(12) -0.0012(11) 0.0080(10) 0.0047(11)
    C22 0.0495(14) 0.0713(16) 0.0504(14) 0.0128(12) 0.0064(12) 0.0111(12)
    C23 0.0412(14) 0.0759(17) 0.0563(15) 0.0061(12) 0.0093(12) -0.0060(13)
    C24 0.0552(15) 0.0684(16) 0.0504(14) -0.0040(13) 0.0227(12) -0.0013(13)
    C25 0.0540(14) 0.0510(13) 0.0389(12) -0.0036(11) 0.0134(11) 0.0012(10)
_geom_special_details
;
All e.s.d.'s (except the e.s.d. in the dihedral angle between two l.s. planes)
are estimated using the full covariance matrix. The cell e.s.d.'s are taken
into account individually in the estimation of e.s.d.'s in distances, angles
and torsion angles; correlations between e.s.d.'s in cell parameters are only
used when they are defined by crystal symmetry. An approximate (isotropic)
treatment of cell e.s.d.'s is used for estimating e.s.d.'s involving l.s.
planes.
;
loop_
    _geom_bond_atom_site_label_1
    _geom_bond_atom_site_label_2
    _geom_bond_site_symmetry_2
    _geom_bond_distance
    _geom_bond_publ_flag
    Cl1 C10 . 1.734(2) ?
    Cl2 C12 . 1.728(2) ?
    F1 C19 . 1.320(3) ?
    F2 C19 . 1.320(3) ?
    F3 C19 . 1.325(2) ?
    F4 C23 . 1.356(3) ?
    N1 C1 . 1.354(3) ?
    N1 N2 . 1.356(2) ?
    N2 C18 . 1.369(3) ?
    N2 C15 . 1.397(3) ?
    N3 C16 . 1.328(3) ?
    N3 C15 . 1.349(3) ?
    C1 C8 . 1.409(3) ?
    C1 C2 . 1.477(3) ?
    C2 C3 . 1.386(3) ?
    C2 C7 . 1.392(3) ?
    C3 C4 . 1.389(4) ?
    C3 H3 . 0.9300 ?
    C4 C5 . 1.375(4) ?
    C4 H4 . 0.9300 ?
    C5 C6 . 1.369(4) ?
    C5 H5 . 0.9300 ?
    C6 C7 . 1.380(4) ?
    C6 H6 . 0.9300 ?
    C7 H7 . 0.9300 ?
    C8 C15 . 1.391(3) ?
    C8 C9 . 1.477(3) ?
    C9 C14 . 1.386(3) ?
    C9 C10 . 1.387(3) ?
    C10 C11 . 1.379(3) ?
    C11 C12 . 1.367(3) ?
    C11 H11 . 0.9300 ?
    C12 C13 . 1.370(3) ?
    C13 C14 . 1.375(3) ?
    C13 H13 . 0.9300 ?
    C14 H14 . 0.9300 ?
    C16 C17 . 1.425(3) ?
    C16 C20 . 1.481(3) ?
    C17 C18 . 1.352(3) ?
    C17 H17 . 0.9300 ?
    C18 C19 . 1.498(3) ?
    C20 C25 . 1.390(3) ?
    C20 C21 . 1.396(3) ?
    C21 C22 . 1.376(3) ?
    C21 H21 . 0.9300 ?
    C22 C23 . 1.365(4) ?
    C22 H22 . 0.9300 ?
    C23 C24 . 1.368(4) ?
    C24 C25 . 1.384(3) ?
    C24 H24 . 0.9300 ?
    C25 H25 . 0.9300 ?
loop_
    _geom_angle_atom_site_label_1
    _geom_angle_atom_site_label_2
    _geom_angle_atom_site_label_3
    _geom_angle_site_symmetry_1
    _geom_angle_site_symmetry_3
    _geom_angle
    _geom_angle_publ_flag
    C1 N1 N2 . . 103.71(17) ?
    N1 N2 C18 . . 127.17(18) ?
    N1 N2 C15 . . 112.99(16) ?
    C18 N2 C15 . . 119.81(18) ?
    C16 N3 C15 . . 117.66(18) ?
    N1 C1 C8 . . 112.68(18) ?
    N1 C1 C2 . . 116.95(19) ?
    C8 C1 C2 . . 130.22(19) ?
    C3 C2 C7 . . 118.2(2) ?
    C3 C2 C1 . . 120.1(2) ?
    C7 C2 C1 . . 121.6(2) ?
    C2 C3 C4 . . 120.8(2) ?
    C2 C3 H3 . . 119.6 ?
    C4 C3 H3 . . 119.6 ?
    C5 C4 C3 . . 119.9(3) ?
    C5 C4 H4 . . 120.0 ?
    C3 C4 H4 . . 120.0 ?
    C6 C5 C4 . . 119.9(3) ?
    C6 C5 H5 . . 120.0 ?
    C4 C5 H5 . . 120.0 ?
    C5 C6 C7 . . 120.4(3) ?
    C5 C6 H6 . . 119.8 ?
    C7 C6 H6 . . 119.8 ?
    C6 C7 C2 . . 120.7(3) ?
    C6 C7 H7 . . 119.6 ?
    C2 C7 H7 . . 119.6 ?
    C15 C8 C1 . . 105.08(18) ?
    C15 C8 C9 . . 122.3(2) ?
    C1 C8 C9 . . 132.56(19) ?
    C14 C9 C10 . . 116.2(2) ?
    C14 C9 C8 . . 119.36(18) ?
    C10 C9 C8 . . 124.3(2) ?
    C11 C10 C9 . . 122.1(2) ?
    C11 C10 Cl1 . . 118.08(17) ?
    C9 C10 Cl1 . . 119.85(17) ?
    C12 C11 C10 . . 119.5(2) ?
    C12 C11 H11 . . 120.2 ?
    C10 C11 H11 . . 120.2 ?
    C11 C12 C13 . . 120.4(2) ?
    C11 C12 Cl2 . . 119.78(19) ?
    C13 C12 Cl2 . . 119.8(2) ?
    C12 C13 C14 . . 119.2(2) ?
    C12 C13 H13 . . 120.4 ?
    C14 C13 H13 . . 120.4 ?
    C13 C14 C9 . . 122.6(2) ?
    C13 C14 H14 . . 118.7 ?
    C9 C14 H14 . . 118.7 ?
    N3 C15 C8 . . 131.98(19) ?
    N3 C15 N2 . . 122.52(18) ?
    C8 C15 N2 . . 105.50(19) ?
    N3 C16 C17 . . 121.5(2) ?
    N3 C16 C20 . . 117.33(19) ?
    C17 C16 C20 . . 121.14(19) ?
    C18 C17 C16 . . 120.4(2) ?
    C18 C17 H17 . . 119.8 ?
    C16 C17 H17 . . 119.8 ?
    C17 C18 N2 . . 118.08(19) ?
    C17 C18 C19 . . 123.80(19) ?
    N2 C18 C19 . . 118.1(2) ?
    F1 C19 F2 . . 106.4(2) ?
    F1 C19 F3 . . 105.79(17) ?
    F2 C19 F3 . . 108.3(2) ?
    F1 C19 C18 . . 112.40(18) ?
    F2 C19 C18 . . 112.87(18) ?
    F3 C19 C18 . . 110.76(19) ?
    C25 C20 C21 . . 118.2(2) ?
    C25 C20 C16 . . 120.87(19) ?
    C21 C20 C16 . . 120.9(2) ?
    C22 C21 C20 . . 120.9(2) ?
    C22 C21 H21 . . 119.6 ?
    C20 C21 H21 . . 119.6 ?
    C23 C22 C21 . . 118.9(2) ?
    C23 C22 H22 . . 120.6 ?
    C21 C22 H22 . . 120.6 ?
    F4 C23 C22 . . 118.7(2) ?
    F4 C23 C24 . . 118.7(2) ?
    C22 C23 C24 . . 122.6(2) ?
    C23 C24 C25 . . 118.3(2) ?
    C23 C24 H24 . . 120.9 ?
    C25 C24 H24 . . 120.9 ?
    C24 C25 C20 . . 121.2(2) ?
    C24 C25 H25 . . 119.4 ?
    C20 C25 H25 . . 119.4 ?
loop_
    _geom_torsion_atom_site_label_1
    _geom_torsion_atom_site_label_2
    _geom_torsion_atom_site_label_3
    _geom_torsion_atom_site_label_4
    _geom_torsion_site_symmetry_1
    _geom_torsion_site_symmetry_2
    _geom_torsion_site_symmetry_3
    _geom_torsion_site_symmetry_4
    _geom_torsion
    _geom_torsion_publ_flag
    C1 N1 N2 C18 . . . . -178.37(19) ?
    C1 N1 N2 C15 . . . . -0.6(2) ?
    N2 N1 C1 C8 . . . . -0.7(2) ?
    N2 N1 C1 C2 . . . . 175.35(17) ?
    N1 C1 C2 C3 . . . . 22.1(3) ?
    C8 C1 C2 C3 . . . . -162.6(2) ?
    N1 C1 C2 C7 . . . . -153.9(2) ?
    C8 C1 C2 C7 . . . . 21.4(3) ?
    C7 C2 C3 C4 . . . . 0.4(3) ?
    C1 C2 C3 C4 . . . . -175.6(2) ?
    C2 C3 C4 C5 . . . . -0.3(4) ?
    C3 C4 C5 C6 . . . . -0.4(4) ?
    C4 C5 C6 C7 . . . . 1.0(4) ?
    C5 C6 C7 C2 . . . . -0.8(4) ?
    C3 C2 C7 C6 . . . . 0.1(4) ?
    C1 C2 C7 C6 . . . . 176.1(2) ?
    N1 C1 C8 C15 . . . . 1.8(2) ?
    C2 C1 C8 C15 . . . . -173.7(2) ?
    N1 C1 C8 C9 . . . . 179.3(2) ?
    C2 C1 C8 C9 . . . . 3.9(4) ?
    C15 C8 C9 C14 . . . . 59.2(3) ?
    C1 C8 C9 C14 . . . . -118.0(3) ?
    C15 C8 C9 C10 . . . . -117.6(2) ?
    C1 C8 C9 C10 . . . . 65.3(3) ?
    C14 C9 C10 C11 . . . . 0.7(4) ?
    C8 C9 C10 C11 . . . . 177.6(2) ?
    C14 C9 C10 Cl1 . . . . -179.21(19) ?
    C8 C9 C10 Cl1 . . . . -2.3(3) ?
    C9 C10 C11 C12 . . . . -0.2(4) ?
    Cl1 C10 C11 C12 . . . . 179.8(2) ?
    C10 C11 C12 C13 . . . . -0.9(4) ?
    C10 C11 C12 Cl2 . . . . -179.9(2) ?
    C11 C12 C13 C14 . . . . 1.3(5) ?
    Cl2 C12 C13 C14 . . . . -179.7(2) ?
    C12 C13 C14 C9 . . . . -0.7(5) ?
    C10 C9 C14 C13 . . . . -0.3(4) ?
    C8 C9 C14 C13 . . . . -177.3(3) ?
    C16 N3 C15 C8 . . . . -179.1(2) ?
    C16 N3 C15 N2 . . . . 0.6(3) ?
    C1 C8 C15 N3 . . . . 177.8(2) ?
    C9 C8 C15 N3 . . . . -0.1(3) ?
    C1 C8 C15 N2 . . . . -2.0(2) ?
    C9 C8 C15 N2 . . . . -179.81(18) ?
    N1 N2 C15 N3 . . . . -178.07(17) ?
    C18 N2 C15 N3 . . . . -0.1(3) ?
    N1 N2 C15 C8 . . . . 1.7(2) ?
    C18 N2 C15 C8 . . . . 179.63(17) ?
    C15 N3 C16 C17 . . . . -0.2(3) ?
    C15 N3 C16 C20 . . . . 179.71(17) ?
    N3 C16 C17 C18 . . . . -0.7(3) ?
    C20 C16 C17 C18 . . . . 179.40(18) ?
    C16 C17 C18 N2 . . . . 1.2(3) ?
    C16 C17 C18 C19 . . . . -178.71(19) ?
    N1 N2 C18 C17 . . . . 176.86(18) ?
    C15 N2 C18 C17 . . . . -0.8(3) ?
    N1 N2 C18 C19 . . . . -3.3(3) ?
    C15 N2 C18 C19 . . . . 179.10(19) ?
    C17 C18 C19 F1 . . . . -115.6(2) ?
    N2 C18 C19 F1 . . . . 64.6(3) ?
    C17 C18 C19 F2 . . . . 124.1(2) ?
    N2 C18 C19 F2 . . . . -55.8(3) ?
    C17 C18 C19 F3 . . . . 2.5(3) ?
    N2 C18 C19 F3 . . . . -177.34(19) ?
    N3 C16 C20 C25 . . . . -15.9(3) ?
    C17 C16 C20 C25 . . . . 164.1(2) ?
    N3 C16 C20 C21 . . . . 163.79(19) ?
    C17 C16 C20 C21 . . . . -16.3(3) ?
    C25 C20 C21 C22 . . . . -1.1(3) ?
    C16 C20 C21 C22 . . . . 179.3(2) ?
    C20 C21 C22 C23 . . . . -0.3(4) ?
    C21 C22 C23 F4 . . . . -178.4(2) ?
    C21 C22 C23 C24 . . . . 1.4(4) ?
    F4 C23 C24 C25 . . . . 178.7(2) ?
    C22 C23 C24 C25 . . . . -1.1(4) ?
    C23 C24 C25 C20 . . . . -0.3(4) ?
    C21 C20 C25 C24 . . . . 1.4(3) ?
    C16 C20 C25 C24 . . . . -179.0(2) ?
data_global
_journal_date_recd_electronic     2012-05-18
_journal_date_accepted     2012-05-24
_journal_name_full     'Acta Crystallographica, Section E'
_journal_year     2012
_journal_volume     68
_journal_issue      6
_journal_page_first     o1923
_journal_page_last     o1923
_journal_paper_category     QO
_journal_paper_doi     10.1107/S1600536812023641
_journal_coeditor_code     KP2419
_publ_contact_author
;
      'Zhi-Qiang Cai'
      Panjin Vocational and Technical College, Panjin 120010
      People's Republic of China;
      Tianjin Key Laboratory of Molecular Design and Drug Discovery,
      State Key Laboratory of Drug Delivery Technology and
      Pharmacokinetics, Tianjin Institute of Pharmaceutical Research,
      Tianjin 300193 People's Republic of China
;
_publ_contact_author_email     caizq@tjipr.com
_publ_contact_author_fax     '8622 23006833'
_publ_contact_author_phone     '8622 23006833'
_publ_section_title
;\
3-(2,4-Dichlorophenyl)-5-(4-fluorophenyl)-2-phenyl-7-(trifluoromethyl)\
pyrazolo[1,5-<i>a</i>]pyrimidine
;
loop_
    _publ_author_name
    _publ_author_address
    'Ju Liu'
;
     College of Pharmacy, Liaoning University, Shenyang 110036,
     People's Republic of China
;
    'Zhi-Qiang Cai'
;
      Panjin Vocational and Technical College, Panjin 120010
      People's Republic of China
      Tianjin Key Laboratory of Molecular Design and Drug Discovery,
      State Key Laboratory of Drug Delivery Technology and
      Pharmacokinetics, Tianjin Institute of Pharmaceutical Research,
      Tianjin 300193
      People's Republic of China
;
    'Yang Wang'
;
     College of Pharmacy, Liaoning University, Shenyang 110036,
     People's Republic of China
;
    'Yu-Li Sang'
;
     College of Pharmacy, Liaoning University, Shenyang 110036,
     People's Republic of China
;
    'Li-Feng Xu'
;
     College of Pharmacy, Liaoning University, Shenyang 110036,
     People's Republic of China
;
