# Supplementary material for: 3-(2,4-Dichloro­phen­yl)-5-(4-fluoro­phen­yl)-2-phenyl-7-(trifluoro­meth­yl)pyrazolo­[1,5-a]pyrimidine
Source: Acta Crystallogr Sect E Struct Rep Online. 2012 May 31;68(Pt 6):o1923. doi: 10.1107/S1600536812023641 (PMC3379478; doi:10.1107/S1600536812023641)
Supplement: Supplementary file 2 [file e-68-o1923-Isup2.hkl]

# 
# h,k,l, Fc-squared, Fo-squared, sigma(Fo-squared) and status flag 
# 
data_I
_shelx_title ' R120509G1 in P2(1)/c' 
_shelx_refln_list_code          4 
_shelx_F_calc_maximum      168.61 
_exptl_crystal_F_000      1016.00 
_reflns_d_resolution_high  0.8402 
 
loop_ 
 _symmetry_equiv_pos_as_xyz 
 'x, y, z' 
 '-x, y+1/2, -z+1/2' 
 '-x, -y, -z' 
 'x, -y-1/2, z-1/2' 
 
_cell_length_a     9.0826 
_cell_length_b     9.0606 
_cell_length_c    27.2587 
_cell_angle_alpha  90.000 
_cell_angle_beta   99.464 
_cell_angle_gamma  90.000 
 
_shelx_F_squared_multiplier     1.000 
 
loop_ 
 _refln_index_h 
 _refln_index_k 
 _refln_index_l 
 _refln_F_squared_calc 
 _refln_F_squared_meas 
 _refln_F_squared_sigma 
 _refln_observed_status 
   2   0   0    15331.93    17035.41    169.78 o 
   3   0   0     2081.46     1931.35    131.05 o 
   4   0   0      747.44      767.64     21.10 o 
   5   0   0      534.21      558.49     15.48 o 
   6   0   0      101.43      122.40     10.91 o 
   7   0   0      228.56      260.74     20.98 o 
   8   0   0       81.51       87.20     18.62 o 
   9   0   0      537.71      631.50     15.95 o 
  10   0   0       16.51       13.95      6.04 o 
   1   1   0     5708.37     5682.99     44.50 o 
   2   1   0      160.78      165.81      2.82 o 
   3   1   0       23.11       24.76      2.98 o 
   4   1   0        8.46       19.19      3.65 o 
   5   1   0     2705.08     3099.80     42.01 o 
   6   1   0       34.33       28.58      6.47 o 
   7   1   0       47.84       62.71     12.98 o 
   8   1   0      369.70      339.98     11.76 o 
   9   1   0       57.20       33.36      7.62 o 
  10   1   0        4.32        7.76      3.95 o 
   0   2   0      204.98      202.99      7.66 o 
   1   2   0     1031.39      910.10     10.37 o 
   2   2   0     1271.04     1172.69     12.50 o 
   3   2   0      320.71      256.58      4.65 o 
   4   2   0        2.36        3.49      1.49 o 
   5   2   0        0.08        7.17      3.33 o 
   6   2   0     1162.82     1250.96     28.04 o 
   7   2   0      740.33      790.19     22.05 o 
   8   2   0       38.14       32.65      5.93 o 
   9   2   0       33.40       41.28      9.48 o 
  10   2   0       47.28       30.80     10.19 o 
   1   3   0     6056.57     5731.54     51.07 o 
   2   3   0       77.95       65.76      2.43 o 
   3   3   0     1364.54     1249.18     16.69 o 
   4   3   0     4125.69     4176.23     65.60 o 
   5   3   0       11.30        7.18      2.69 o 
   6   3   0       60.77       76.67     11.63 o 
   7   3   0      166.35      183.08     15.11 o 
   8   3   0      104.92      125.14     21.92 o 
   9   3   0        4.99        8.88      3.76 o 
  10   3   0        0.22        3.37      4.65 o 
   0   4   0     2656.03     2556.70    139.15 o 
   1   4   0       33.93       33.79      2.44 o 
   2   4   0       96.79       91.43      2.99 o 
   3   4   0       13.05       19.04      3.12 o 
   4   4   0      759.97      839.75     13.19 o 
   5   4   0        0.22        4.13      3.08 o 
   6   4   0      143.43      167.25      6.02 o 
   7   4   0       15.12        8.34      2.99 o 
   8   4   0        2.65        3.46      4.21 o 
   9   4   0        4.53        5.43      4.73 o 
   1   5   0      181.13      188.53      4.31 o 
   2   5   0     2452.05     2427.18     32.59 o 
   3   5   0      203.43      199.20      4.14 o 
   4   5   0      156.15      144.42      4.84 o 
   5   5   0        2.19        3.00      1.57 o 
   6   5   0       21.42       23.15      4.58 o 
   7   5   0      188.37      253.09      8.45 o 
   8   5   0       57.31       92.56      9.74 o 
   9   5   0       32.40       23.32      6.80 o 
   0   6   0        7.72        9.95      2.74 o 
   1   6   0      277.02      260.94      5.66 o 
   2   6   0       34.72       39.58      2.73 o 
   3   6   0      960.51      999.10     22.98 o 
   4   6   0        0.06        1.97      2.04 o 
   5   6   0      188.41      172.41      8.68 o 
   6   6   0       66.62       74.20      8.19 o 
   7   6   0        8.07       14.86      4.53 o 
   8   6   0        0.51        9.19      3.57 o 
   1   7   0      349.91      332.76      9.37 o 
   2   7   0       32.92       31.74      5.63 o 
   3   7   0       73.09       92.88      4.13 o 
   4   7   0       28.89       17.52      4.23 o 
   5   7   0        7.31        7.68      2.74 o 
   6   7   0       11.02        6.36      3.62 o 
   7   7   0       23.04       20.18      6.47 o 
   8   7   0        0.17       -4.72      5.78 o 
   0   8   0      195.10      190.13      9.54 o 
   1   8   0       40.31       31.53      7.36 o 
   2   8   0       34.14       29.23      5.00 o 
   3   8   0        4.42        9.34      5.41 o 
   4   8   0        0.78        4.35      4.13 o 
   5   8   0        3.27        3.99      4.69 o 
   6   8   0       30.13       38.73      9.07 o 
   7   8   0       20.78       12.35      6.34 o 
   1   9   0       23.81       23.93      5.89 o 
   2   9   0      105.71       97.57     17.25 o 
   3   9   0       84.87       74.43     15.86 o 
   4   9   0        0.46        3.06      2.79 o 
   5   9   0        2.19        5.62      5.36 o 
   0  10   0       51.73       43.18     27.63 o 
   1  10   0        6.59        9.02      6.25 o 
   2  10   0       95.77       73.57     21.89 o 
   3  10   0      107.36       78.62     22.76 o 
 -10   1   1       63.04       37.17      7.85 o 
  -9   1   1      607.69      757.24     18.78 o 
  -8   1   1        6.63        7.31      4.38 o 
  -7   1   1      196.68      185.94      8.92 o 
  -6   1   1        0.07        5.19      2.83 o 
  -5   1   1     2546.51     2765.04     41.24 o 
  -4   1   1     1635.13     1711.77     21.83 o 
  -3   1   1       99.91      100.45      3.42 o 
  -2   1   1     9560.04     9793.24     45.23 o 
  -1   1   1      560.69      481.56      5.33 o 
   0   1   1     2222.52     2096.31     52.53 o 
   1   1   1     1640.72     1351.52     18.08 o 
   2   1   1      923.93      875.70      9.65 o 
   3   1   1      234.73      172.15      2.59 o 
   4   1   1       67.74       63.02      4.29 o 
   5   1   1      125.09      165.00      6.07 o 
   6   1   1     1109.04     1196.76     26.45 o 
   7   1   1        5.21        5.36      4.01 o 
   8   1   1      147.18      174.59     11.99 o 
   9   1   1       87.65       62.45     10.43 o 
  10   1   1        2.38        6.69      3.28 o 
 -10   2   1       65.32       60.73     14.74 o 
  -9   2   1       59.26       47.12     11.06 o 
  -8   2   1        0.03        3.94      4.35 o 
  -7   2   1       10.58       13.33      6.15 o 
  -6   2   1      104.16      126.26     15.28 o 
  -5   2   1      720.16      718.78     15.04 o 
  -4   2   1     1329.65     1455.66     19.04 o 
  -3   2   1      389.98      403.97      6.28 o 
  -2   2   1     3881.41     3506.56     29.56 o 
   0   2   1       61.39       64.41      1.16 o 
   1   2   1      677.21      619.56     10.63 o 
   2   2   1     1692.34     1724.95     21.19 o 
   3   2   1     1326.65     1410.24     15.47 o 
   4   2   1        2.49        7.16      2.09 o 
   5   2   1     1057.74     1089.91     21.42 o 
   6   2   1      578.43      534.80     16.81 o 
   7   2   1      224.70      244.39     10.26 o 
   8   2   1        0.03        2.65      3.37 o 
   9   2   1       44.36       48.69     11.70 o 
  10   2   1        1.16        5.48      4.15 o 
 -10   3   1        8.05        5.11      4.83 o 
  -9   3   1       41.59       35.29      8.88 o 
  -8   3   1        9.27        8.43      4.08 o 
  -7   3   1        3.80        4.20      4.17 o 
  -6   3   1       33.41       25.30      5.02 o 
  -5   3   1      882.65      867.34     14.99 o 
  -4   3   1       55.99       47.62      6.83 o 
  -3   3   1     4902.94     4773.70     45.95 o 
  -2   3   1     3764.53     3723.02     51.60 o 
  -1   3   1     1278.65     1281.83     22.18 o 
   0   3   1      194.95      207.48      3.02 o 
   1   3   1        4.75        2.10      0.78 o 
   2   3   1     4419.47     4271.09     74.29 o 
   3   3   1      788.72      815.98     12.09 o 
   4   3   1      744.81      749.45     12.53 o 
   5   3   1       13.33       12.18      2.97 o 
   6   3   1      107.59      122.20      7.50 o 
   7   3   1        9.81        7.51      5.24 o 
   8   3   1        0.59        4.06      3.17 o 
   9   3   1       20.85       24.27      7.40 o 
  10   3   1        9.68       12.94      4.95 o 
  -9   4   1       77.02       78.67     10.22 o 
  -8   4   1        1.39        4.16      4.45 o 
  -7   4   1      421.41      457.04     15.63 o 
  -6   4   1        4.15        4.80      3.54 o 
  -5   4   1     1399.43     1393.23     32.15 o 
  -4   4   1      680.67      658.80     13.72 o 
  -3   4   1        0.09        5.20      2.17 o 
  -2   4   1     2601.93     2489.95     33.81 o 
  -1   4   1     2383.71     2430.00     26.72 o 
   0   4   1     4698.67     4487.12     53.64 o 
   1   4   1      382.86      346.98      4.70 o 
   2   4   1    11348.48    12596.84    110.71 o 
   3   4   1     1544.13     1534.18     18.09 o 
   4   4   1      210.04      212.10      5.04 o 
   5   4   1       14.60       14.40      2.40 o 
   6   4   1      160.38      165.07      6.74 o 
   7   4   1       45.73       54.21     10.21 o 
   8   4   1       62.15       58.76     12.85 o 
   9   4   1        4.74        8.44      3.66 o 
  -9   5   1        2.01        5.31      3.53 o 
  -8   5   1       51.93       37.14      8.38 o 
  -7   5   1      122.96      132.76      8.77 o 
  -6   5   1      128.31      131.50      9.38 o 
  -5   5   1       73.00       81.29      6.49 o 
  -4   5   1      250.36      264.77      8.49 o 
  -3   5   1        4.89        5.45      2.07 o 
  -2   5   1      926.69      940.12     15.63 o 
  -1   5   1      178.75      191.90      6.36 o 
   0   5   1      631.21      659.78     13.16 o 
   1   5   1        9.74        7.11      1.48 o 
   2   5   1     1560.68     1576.52     18.83 o 
   3   5   1     1304.57     1315.81     18.61 o 
   4   5   1       32.52       28.58      5.55 o 
   5   5   1      201.56      186.79      5.86 o 
   6   5   1        7.05       10.66      3.80 o 
   7   5   1        1.78        4.08      4.57 o 
   8   5   1       18.59       12.06      4.61 o 
   9   5   1       63.11       61.70     16.07 o 
  -8   6   1       11.67       12.58      5.99 o 
  -7   6   1       25.20       20.17      5.64 o 
  -6   6   1       10.94        8.51      2.62 o 
  -5   6   1       79.42       55.71     10.25 o 
  -4   6   1      528.24      475.22      9.82 o 
  -3   6   1      241.58      239.09      5.52 o 
  -2   6   1      196.13      205.62      4.81 o 
  -1   6   1      326.87      350.32      5.87 o 
   0   6   1       42.33       43.26      5.13 o 
   1   6   1      584.11      590.35     13.99 o 
   2   6   1       30.55       25.61      2.88 o 
   3   6   1        7.56        4.46      2.25 o 
   4   6   1       26.41       25.25      4.80 o 
   5   6   1      484.81      482.65     11.33 o 
   6   6   1        5.65        4.55      3.91 o 
   7   6   1        8.34       11.04      4.44 o 
   8   6   1        3.23        8.61      4.92 o 
  -8   7   1       10.61       12.02      5.69 o 
  -7   7   1       30.90       28.76      6.84 o 
  -6   7   1       55.56       44.54     11.33 o 
  -5   7   1       64.20       64.61      9.75 o 
  -4   7   1       35.84       41.50      8.44 o 
  -3   7   1      292.36      349.33      8.09 o 
  -2   7   1        3.62        2.33      1.35 o 
  -1   7   1        4.72        3.71      1.30 o 
   0   7   1       17.66       19.32      4.55 o 
   1   7   1      618.68      730.80     15.74 o 
   2   7   1        0.27        0.35      2.20 o 
   3   7   1      145.21      153.75      3.86 o 
   4   7   1        0.34        0.00      2.20 o 
   5   7   1       47.03       37.39      8.65 o 
   6   7   1        8.56        8.61      4.68 o 
   7   7   1        7.67        9.75      4.11 o 
   8   7   1        2.16        6.13      6.30 o 
  -7   8   1       34.73       31.91     11.26 o 
  -6   8   1       10.20       12.04      4.97 o 
  -5   8   1       87.66       90.14     21.13 o 
  -4   8   1      241.03      247.06     16.41 o 
  -3   8   1       21.46       21.25      6.76 o 
  -2   8   1        0.16        0.70      3.03 o 
  -1   8   1       21.20       32.06      7.08 o 
   0   8   1       61.43       43.40      8.69 o 
   1   8   1       48.42       54.34      8.45 o 
   2   8   1       72.96       91.62      7.28 o 
   3   8   1      295.47      314.74     12.71 o 
   4   8   1       38.36       40.19      9.54 o 
   5   8   1       66.59       61.21     10.37 o 
   6   8   1       53.63       41.33     12.11 o 
   7   8   1        0.01        1.08      5.57 o 
  -5   9   1        7.39       10.97      5.91 o 
  -4   9   1       21.58       25.24      8.83 o 
  -3   9   1        4.34        2.68      4.40 o 
  -2   9   1       14.44       16.24      4.27 o 
  -1   9   1        2.11        3.73      2.82 o 
   0   9   1      106.44      105.13      6.55 o 
   1   9   1        0.11        4.71      3.28 o 
   2   9   1        5.47        1.98      5.29 o 
   3   9   1       62.77       59.00     13.68 o 
   4   9   1       23.94       19.06      8.59 o 
   5   9   1       26.11       10.64      4.47 o 
  -4  10   1        9.99        8.54      4.51 o 
  -3  10   1       22.86       15.41      6.56 o 
  -2  10   1        0.00        4.68      5.01 o 
  -1  10   1        0.09       -1.32      9.81 o 
   0  10   1        6.81        1.34      9.84 o 
   1  10   1        2.44        2.90      5.70 o 
   2  10   1       57.96       51.03     12.58 o 
   3  10   1       29.96       24.44      8.31 o 
 -10   0   2       19.05       20.10      8.31 o 
  -9   0   2      233.67      214.98     15.88 o 
  -8   0   2      210.48      261.75     20.42 o 
  -7   0   2      108.81      124.23     10.99 o 
  -6   0   2       60.67       41.68     12.10 o 
  -5   0   2    11862.55    12834.80     93.14 o 
  -4   0   2     4469.74     4035.86     65.18 o 
  -3   0   2     4450.45     4149.72    143.30 o 
  -2   0   2        4.36        3.37      2.02 o 
  -1   0   2     5695.25     5481.57     78.29 o 
   1   0   2     3996.48     3862.94     39.14 o 
   2   0   2       51.46       50.79      4.29 o 
   3   0   2     1394.53     1274.18     35.34 o 
   4   0   2       26.39       38.31      8.60 o 
   5   0   2      350.25      330.69     16.41 o 
   6   0   2     1676.78     1686.05     51.81 o 
   7   0   2      700.57      706.67     22.96 o 
   8   0   2     1136.56     1427.59     45.15 o 
   9   0   2       21.07       34.35      8.61 o 
  10   0   2      129.05       91.26     27.86 o 
 -10   1   2       22.99       23.97      6.26 o 
  -9   1   2      171.10      178.95     15.88 o 
  -8   1   2       17.27       13.43      4.52 o 
  -7   1   2      133.40      134.51      8.99 o 
  -6   1   2       45.69       34.91      6.91 o 
  -5   1   2      791.19      863.94     18.08 o 
  -4   1   2      816.00      797.61     14.26 o 
  -3   1   2     3471.95     3279.83     52.44 o 
  -2   1   2     4479.58     3965.59     51.88 o 
  -1   1   2      862.28      806.36     10.28 o 
   0   1   2       81.39       99.20      2.68 o 
   1   1   2        5.50        6.41      0.79 o 
   2   1   2      723.30      581.56      6.55 o 
   3   1   2      780.73      645.26      9.06 o 
   4   1   2      400.23      379.97      9.31 o 
   5   1   2      126.98      143.54      5.92 o 
   6   1   2      951.83     1148.01     27.88 o 
   7   1   2      247.54      252.14     11.46 o 
   8   1   2        3.93        2.95      2.60 o 
   9   1   2       15.59       19.49      5.57 o 
  10   1   2       17.55        4.52      2.85 o 
 -10   2   2       12.00        9.00      3.97 o 
  -9   2   2        3.60        1.96      3.62 o 
  -8   2   2      218.83      211.66     10.30 o 
  -7   2   2       30.76       34.72      7.21 o 
  -6   2   2      180.44      163.06      7.23 o 
  -5   2   2        9.60        8.26      3.33 o 
  -4   2   2      960.51     1009.90     18.79 o 
  -3   2   2     1650.76     1579.28     10.37 o 
  -2   2   2     1784.24     1688.84     27.81 o 
  -1   2   2    10736.65    10747.26    102.76 o 
   0   2   2     4601.96     4253.40     22.91 o 
   2   2   2     6261.20     6145.37     32.84 o 
   3   2   2      521.82      596.39      7.33 o 
   4   2   2      631.79      606.53      9.91 o 
   5   2   2      727.96      726.11     17.60 o 
   6   2   2      193.57      190.22     11.03 o 
   7   2   2      195.81      222.67      9.95 o 
   8   2   2        0.99        8.64      3.56 o 
   9   2   2        2.54        1.51      5.26 o 
  10   2   2       11.11        8.35      3.93 o 
 -10   3   2       98.06      121.61     14.25 o 
  -9   3   2       54.31       48.17      9.71 o 
  -8   3   2      134.79       84.82     15.93 o 
  -7   3   2      312.67      273.06     12.21 o 
  -6   3   2       64.99       42.80      6.78 o 
  -5   3   2        1.71        2.47      2.93 o 
  -4   3   2      586.00      638.27     11.61 o 
  -3   3   2     1202.36     1198.14     16.95 o 
  -2   3   2       13.70       10.62      1.85 o 
  -1   3   2     5448.84     5068.82     32.85 o 
   0   3   2     3524.35     3232.00     37.82 o 
   1   3   2     1703.84     1569.75     18.04 o 
   2   3   2     2939.52     2879.26     43.31 o 
   3   3   2     3401.37     3430.48     35.88 o 
   4   3   2       60.63       58.13      4.16 o 
   5   3   2      726.64      792.07     11.06 o 
   6   3   2       10.07        6.06      3.62 o 
   7   3   2       19.35       19.63      5.26 o 
   8   3   2       74.30       89.14     14.50 o 
   9   3   2        2.61       10.64      4.59 o 
  10   3   2        5.83       10.77      3.84 o 
  -9   4   2       36.22       33.70      8.80 o 
  -8   4   2       14.22       11.51      4.05 o 
  -7   4   2        0.18        3.21      4.06 o 
  -6   4   2       59.85       72.04     10.33 o 
  -5   4   2      985.53     1122.77     26.53 o 
  -4   4   2      121.63      122.50      3.56 o 
  -3   4   2      315.53      290.96      7.03 o 
  -2   4   2      595.76      574.14      9.41 o 
  -1   4   2      105.83      108.12      3.42 o 
   0   4   2       12.82       20.97      2.08 o 
   1   4   2      373.42      331.27      2.94 o 
   2   4   2       30.55       24.12      3.35 o 
   3   4   2      196.87      169.71      4.16 o 
   4   4   2      283.57      265.44      3.85 o 
   5   4   2       83.73       74.19      5.03 o 
   6   4   2        0.10        1.24      3.32 o 
   7   4   2        0.61       -0.21      3.80 o 
   8   4   2      200.27      230.94     19.12 o 
   9   4   2        1.35        4.46      5.79 o 
  -9   5   2       15.47       13.56      5.23 o 
  -8   5   2       56.47       70.40     15.03 o 
  -7   5   2      179.94      188.72     11.55 o 
  -6   5   2       80.58       82.13     12.46 o 
  -5   5   2       98.00       84.57      5.10 o 
  -4   5   2      211.02      193.37      4.37 o 
  -3   5   2        0.14        2.75      1.92 o 
  -2   5   2      171.17      204.99      5.77 o 
  -1   5   2     1197.53     1165.48     17.11 o 
   0   5   2        0.98        2.22      1.49 o 
   1   5   2        1.02        0.59      0.90 o 
   2   5   2     1138.99     1200.03     16.48 o 
   3   5   2     1313.12     1405.37     19.38 o 
   4   5   2       19.68       21.29      4.42 o 
   5   5   2       66.48       60.93      4.55 o 
   6   5   2       18.35       16.67      3.37 o 
   7   5   2        0.31       -1.36      3.50 o 
   8   5   2      183.85      224.88     12.09 o 
   9   5   2       53.18       53.87     14.91 o 
  -8   6   2        0.06        8.23      5.05 o 
  -7   6   2       10.62       17.05      5.06 o 
  -6   6   2        0.29        4.01      2.82 o 
  -5   6   2        2.81        3.99      1.85 o 
  -4   6   2       72.15       87.04      7.83 o 
  -3   6   2       57.33       54.53      4.69 o 
  -2   6   2      147.79      143.88      5.29 o 
  -1   6   2       25.95       34.80      4.91 o 
   0   6   2       63.26       67.73      5.88 o 
   1   6   2        9.81       10.22      3.32 o 
   2   6   2       12.52       10.16      2.48 o 
   3   6   2      293.19      298.99      7.05 o 
   4   6   2      138.27      146.15      4.86 o 
   5   6   2       12.55        7.21      3.26 o 
   6   6   2       42.83       39.90      7.66 o 
   7   6   2      155.98      192.22      8.97 o 
   8   6   2        0.72        6.01      3.26 o 
  -8   7   2        0.75        5.90      5.56 o 
  -7   7   2       20.24       18.24      6.63 o 
  -6   7   2       32.88       26.13      8.22 o 
  -5   7   2      203.58      200.68      6.06 o 
  -4   7   2        0.08        7.65      3.42 o 
  -3   7   2       96.72       89.24      6.01 o 
  -2   7   2       41.11       37.92      5.84 o 
  -1   7   2        2.90        6.21      2.08 o 
   0   7   2      139.02      152.86      6.62 o 
   1   7   2       83.10       99.25      3.68 o 
   2   7   2       19.42       16.25      3.02 o 
   3   7   2        0.36        1.48      2.81 o 
   4   7   2      492.16      506.74     16.61 o 
   5   7   2       26.11       24.37      6.76 o 
   6   7   2      107.93       84.08     19.42 o 
   7   7   2       15.27       15.02      5.49 o 
  -7   8   2       32.36       29.42      8.68 o 
  -6   8   2       19.48        6.41      5.22 o 
  -5   8   2       33.75       25.44      7.94 o 
  -4   8   2      421.76      443.35     16.88 o 
  -3   8   2       31.36       35.68      8.48 o 
  -2   8   2        0.00        5.42      3.58 o 
  -1   8   2       19.65       19.18      3.03 o 
   0   8   2       53.26       42.49      9.15 o 
   1   8   2      140.70      145.73      7.93 o 
   2   8   2       20.48       15.65      3.73 o 
   3   8   2      179.32      157.43     15.87 o 
   4   8   2       20.42       10.54      5.63 o 
   5   8   2      112.97       87.75     22.61 o 
   6   8   2       21.39       32.01      8.90 o 
   7   8   2        8.96        8.93      3.19 o 
  -5   9   2        1.18        0.75      5.66 o 
  -4   9   2        6.09        1.16      4.85 o 
  -3   9   2       27.15       24.01      9.10 o 
  -2   9   2      124.59      120.31      9.53 o 
  -1   9   2        7.83        1.95      2.21 o 
   0   9   2      221.23      228.34      9.76 o 
   1   9   2        2.64        6.57      3.59 o 
   2   9   2        0.20        8.99      3.79 o 
   3   9   2        1.33        7.31      5.69 o 
   4   9   2        1.15        0.23      4.62 o 
   5   9   2       19.45       14.39      5.42 o 
  -4  10   2       12.79        8.42      5.52 o 
  -3  10   2       55.94       46.07     14.55 o 
  -2  10   2       39.85       36.34     17.03 o 
  -1  10   2        3.83        3.06      4.82 o 
   0  10   2        0.83       -4.71     10.29 o 
   1  10   2       11.92        8.04      4.50 o 
   2  10   2        6.45       10.51      6.37 o 
   3  10   2       35.83       32.59      8.56 o 
 -10   1   3       39.06       37.64      7.34 o 
  -9   1   3        0.39        5.51      4.43 o 
  -8   1   3      319.16      315.47     13.51 o 
  -7   1   3       26.68       29.21      9.01 o 
  -6   1   3      451.97      509.87     15.17 o 
  -5   1   3      126.17      138.95      6.32 o 
  -4   1   3      345.94      324.17      6.10 o 
  -3   1   3     2897.64     2531.32     31.28 o 
  -2   1   3      256.95      216.21      3.75 o 
  -1   1   3       62.97       57.39      1.03 o 
   0   1   3       93.03      103.14      1.11 o 
   1   1   3      858.03      758.01     11.00 o 
   2   1   3     4199.47     3989.46     40.83 o 
   3   1   3     2410.62     2224.81     29.02 o 
   4   1   3        0.91        3.00      1.84 o 
   5   1   3     1566.58     1601.07     27.43 o 
   6   1   3        2.19        2.48      3.69 o 
   7   1   3        1.04        2.78      3.52 o 
   8   1   3       53.22       55.08     10.49 o 
   9   1   3       74.17       49.41      9.39 o 
  10   1   3       17.33       12.72      4.22 o 
 -10   2   3        4.34        4.77      4.62 o 
  -9   2   3       48.90       40.90     10.99 o 
  -8   2   3        4.21        5.40      2.99 o 
  -7   2   3      125.82      130.24      9.16 o 
  -6   2   3      144.39      152.66      7.18 o 
  -5   2   3      184.95      233.37      7.70 o 
  -4   2   3     2205.29     2129.77     57.71 o 
  -3   2   3     1600.21     1429.56     15.89 o 
  -2   2   3      107.63       97.09      3.00 o 
  -1   2   3     2961.29     2735.98     44.79 o 
   0   2   3      175.34      218.43      6.23 o 
   1   2   3     3878.09     4136.75    154.90 o 
   2   2   3      232.66      201.08      3.07 o 
   3   2   3      853.72      870.69     11.42 o 
   4   2   3       81.36       91.40      2.78 o 
   5   2   3     1164.57     1200.66     33.02 o 
   6   2   3     1434.39     1633.06     44.54 o 
   7   2   3       10.27        4.38      4.83 o 
   8   2   3       16.69       26.90      7.89 o 
   9   2   3       17.82       17.13      4.92 o 
  10   2   3       13.76        6.57      5.61 o 
 -10   3   3       50.60       63.47     15.44 o 
  -9   3   3        0.24        3.02      3.49 o 
  -8   3   3      488.35      447.27     23.81 o 
  -7   3   3      204.69      194.16      7.32 o 
  -6   3   3       46.58       36.81      8.03 o 
  -5   3   3      574.32      722.85     13.41 o 
  -4   3   3       45.24       26.31      3.75 o 
  -3   3   3     1633.05     1743.13     34.54 o 
  -2   3   3       56.66       52.67      2.06 o 
  -1   3   3       97.95      116.52      1.98 o 
   0   3   3      142.01      142.33      2.13 o 
   1   3   3      347.82      305.61      4.73 o 
   2   3   3      369.09      369.05      5.48 o 
   3   3   3     1020.24     1048.06     15.63 o 
   4   3   3      808.51      890.51     13.72 o 
   5   3   3       17.74       11.92      2.63 o 
   6   3   3        2.36       12.80      4.73 o 
   7   3   3        2.71        1.48      4.10 o 
   8   3   3       52.60       44.85      8.55 o 
   9   3   3       17.67       18.86      5.04 o 
  10   3   3      128.65       98.04     21.30 o 
 -10   4   3       36.91       21.54      9.29 o 
  -9   4   3       64.74       50.95     10.01 o 
  -8   4   3        2.13        5.91      4.03 o 
  -7   4   3       32.22       35.69      7.13 o 
  -6   4   3      254.84      282.34     13.78 o 
  -5   4   3       33.10       37.37      6.23 o 
  -4   4   3       70.92       86.52      5.64 o 
  -3   4   3     5433.86     5276.30     56.36 o 
  -2   4   3     2642.03     2568.64     41.73 o 
  -1   4   3      160.26      194.12      6.11 o 
   0   4   3      177.13      148.07      4.65 o 
   1   4   3      285.19      314.87      5.36 o 
   2   4   3      139.92      173.59      3.09 o 
   3   4   3      395.91      449.39      6.70 o 
   4   4   3       30.11       20.14      3.54 o 
   5   4   3        2.90        3.41      1.91 o 
   6   4   3      514.62      524.46     13.06 o 
   7   4   3        0.33        2.41      3.98 o 
   8   4   3       11.55       12.17      3.59 o 
   9   4   3       50.62       60.17     12.53 o 
  -9   5   3       23.21       19.79      3.66 o 
  -8   5   3       69.32       71.81     12.55 o 
  -7   5   3       47.69       42.94      9.12 o 
  -6   5   3        8.95        8.88      4.00 o 
  -5   5   3      288.35      299.26      8.95 o 
  -4   5   3      476.06      508.32     12.60 o 
  -3   5   3       83.08       97.02      6.33 o 
  -2   5   3       30.41       28.79      4.59 o 
  -1   5   3      247.05      287.85      5.02 o 
   0   5   3      165.20      174.40      3.72 o 
   1   5   3       16.17       19.06      3.40 o 
   2   5   3       80.61       78.08      5.07 o 
   3   5   3       95.23       97.20      4.43 o 
   4   5   3       80.26       93.36      6.19 o 
   5   5   3      142.21      135.03      6.25 o 
   6   5   3       14.47       15.99      3.15 o 
   7   5   3       21.54       20.67      7.27 o 
   8   5   3        2.18        6.17      2.61 o 
   9   5   3       92.01       86.56     29.15 o 
  -8   6   3       30.08       27.09      6.63 o 
  -7   6   3       47.27       46.44      7.61 o 
  -6   6   3      234.72      264.02      9.64 o 
  -5   6   3      176.53      199.08      8.11 o 
  -4   6   3      545.57      558.48     13.82 o 
  -3   6   3       17.18       20.92      4.13 o 
  -2   6   3      163.94      180.77      5.13 o 
  -1   6   3      322.72      333.15      9.54 o 
   0   6   3     1559.41     1683.45     32.14 o 
   1   6   3      242.42      257.80      6.69 o 
   2   6   3       92.66       93.69      9.55 o 
   3   6   3      297.88      302.16     11.05 o 
   4   6   3     1172.58     1236.41     23.21 o 
   5   6   3      170.91      173.15      5.04 o 
   6   6   3       15.59        9.49      4.93 o 
   7   6   3       76.53       96.43     11.51 o 
   8   6   3       18.57       10.45      8.44 o 
  -8   7   3       11.31        2.98      4.08 o 
  -7   7   3        0.60        6.04      3.80 o 
  -6   7   3      221.25      215.84     13.03 o 
  -5   7   3        7.72        5.07      2.53 o 
  -4   7   3       62.93       58.55     12.00 o 
  -3   7   3        3.18        2.06      2.42 o 
  -2   7   3      128.45      124.20      7.61 o 
  -1   7   3      234.19      237.63      8.01 o 
   0   7   3       13.66       18.86      3.31 o 
   1   7   3       52.22       50.10      4.71 o 
   2   7   3       37.95       49.70      8.95 o 
   3   7   3       27.35       40.06      8.67 o 
   4   7   3       67.53       43.88     11.08 o 
   5   7   3       16.84        6.48      5.01 o 
   6   7   3       90.21      100.34     16.99 o 
   7   7   3        8.95        8.13      4.18 o 
  -7   8   3       22.32       15.72      6.36 o 
  -6   8   3       14.85       10.07      4.81 o 
  -5   8   3        0.54        4.41      3.53 o 
  -4   8   3        8.51       15.51      5.08 o 
  -3   8   3        1.66        7.31      3.32 o 
  -2   8   3       31.00       36.80      6.76 o 
  -1   8   3        1.47        2.64      2.85 o 
   0   8   3        0.04        3.56      2.26 o 
   1   8   3      401.60      444.05     15.01 o 
   2   8   3       77.05       81.03     21.22 o 
   3   8   3      345.07      420.45     20.68 o 
   4   8   3      161.26      156.08      9.66 o 
   5   8   3      127.41       95.42     24.25 o 
   6   8   3       43.67       37.75     11.41 o 
  -5   9   3       13.45        8.78      4.73 o 
  -4   9   3       39.84       44.65     10.91 o 
  -3   9   3       82.00       67.60     18.51 o 
  -2   9   3       34.33       36.50      9.11 o 
  -1   9   3        1.17        5.82      2.37 o 
   0   9   3       35.36       34.37      8.01 o 
   1   9   3        0.28       -0.14      3.07 o 
   2   9   3       97.56       93.07     21.02 o 
   3   9   3      169.38      195.16     10.96 o 
   4   9   3       34.08       29.44      8.46 o 
   5   9   3        7.43        3.82      3.96 o 
  -4  10   3        2.42        9.57      4.07 o 
  -3  10   3       15.24        9.51      8.72 o 
  -2  10   3        2.00        0.25      7.00 o 
  -1  10   3       17.80       11.79      8.78 o 
   0  10   3        6.58        8.98      8.85 o 
   1  10   3       39.83       28.25     10.46 o 
   2  10   3       73.97       54.18     17.24 o 
   3  10   3       59.47       51.53     14.65 o 
 -10   0   4        0.42       10.59      4.70 o 
  -9   0   4        8.64       25.95      9.81 o 
  -8   0   4       30.63        9.73      6.92 o 
  -7   0   4      107.21      103.12     31.08 o 
  -6   0   4     1019.97     1038.14     36.31 o 
  -5   0   4       17.85       41.04     23.90 o 
  -4   0   4     3545.07     3373.76     78.37 o 
  -3   0   4     3583.78     3471.26    101.67 o 
  -2   0   4     5001.81     4663.55     49.70 o 
  -1   0   4     1580.47     1391.48     44.21 o 
   0   0   4      231.34      231.01      4.22 o 
   2   0   4     1921.88     1559.93     29.27 o 
   3   0   4     2006.51     1756.79     29.30 o 
   4   0   4     2106.86     1985.24     63.96 o 
   5   0   4     3458.13     3648.81    364.96 o 
   6   0   4      189.05      214.31      8.42 o 
   7   0   4      232.84      225.45     26.09 o 
   8   0   4      160.69      176.02      9.87 o 
   9   0   4       91.86       70.74     16.08 o 
  10   0   4       23.26       11.34      5.71 o 
 -10   1   4       38.28       37.12      8.07 o 
  -9   1   4       14.81       18.95      7.67 o 
  -8   1   4      447.34      457.61     15.30 o 
  -7   1   4      226.28      216.41     11.34 o 
  -6   1   4      790.41      844.80     20.48 o 
  -5   1   4      584.39      595.46     13.33 o 
  -4   1   4      996.79     1177.48     19.92 o 
  -3   1   4     1230.94     1101.28     15.27 o 
  -2   1   4     1038.40     1019.28     12.43 o 
  -1   1   4     4575.19     4342.34     33.71 o 
   0   1   4     3198.50     2821.19     31.95 o 
   1   1   4     7966.21     7901.28     72.92 o 
   2   1   4     1913.48     1639.80     25.91 o 
   3   1   4      329.90      263.04      3.58 o 
   4   1   4     2971.19     2923.97     70.24 o 
   5   1   4       80.45       72.86     10.43 o 
   6   1   4      510.39      493.17     17.71 o 
   7   1   4       31.11       33.68      5.46 o 
   8   1   4      369.96      388.99     11.45 o 
   9   1   4        0.17        3.66      3.26 o 
  10   1   4       78.24       57.48     14.57 o 
 -10   2   4        5.13        5.74      3.63 o 
  -9   2   4        7.79        7.05      3.05 o 
  -8   2   4       85.82       71.41     14.73 o 
  -7   2   4      789.52      865.94     21.59 o 
  -6   2   4      480.69      473.79     15.88 o 
  -5   2   4       46.33       44.88     11.70 o 
  -4   2   4     6192.97     6503.14     74.78 o 
  -3   2   4     4773.15     4461.67     35.30 o 
  -2   2   4      912.29      871.27      9.60 o 
  -1   2   4     2871.79     2691.60     24.20 o 
   0   2   4     3129.49     2741.14     27.64 o 
   1   2   4    15471.84    17172.49    197.98 o 
   2   2   4     4311.72     3744.80     30.66 o 
   3   2   4      170.14      188.40      3.11 o 
   4   2   4        4.95       10.69      1.86 o 
   5   2   4      505.38      480.04     11.05 o 
   6   2   4        1.79        6.49      2.61 o 
   7   2   4      194.75      207.57      8.54 o 
   8   2   4      302.06      355.99     13.40 o 
   9   2   4      116.48      125.35     12.02 o 
  10   2   4       10.00        8.96      3.74 o 
 -10   3   4       13.21       12.16      5.40 o 
  -9   3   4      110.00      100.91     19.67 o 
  -8   3   4      129.40      168.55     14.68 o 
  -7   3   4        8.24        7.53      5.23 o 
  -6   3   4       10.03       10.41      3.29 o 
  -5   3   4     1517.37     1557.43     34.41 o 
  -4   3   4      379.04      366.65      6.10 o 
  -3   3   4      196.80      204.55      5.08 o 
  -2   3   4     1905.81     1828.08     23.88 o 
  -1   3   4        3.16        2.18      1.11 o 
   0   3   4      358.04      356.03      4.81 o 
   1   3   4     3036.33     2783.75     29.88 o 
   2   3   4      619.60      637.14      8.44 o 
   3   3   4       96.02      105.38      3.02 o 
   4   3   4      895.82      899.40     13.18 o 
   5   3   4       19.62       19.75      2.67 o 
   6   3   4     1463.91     1591.74     44.40 o 
   7   3   4       65.49      108.80     10.51 o 
   8   3   4       25.39       11.24      5.93 o 
   9   3   4       27.01       15.30      6.68 o 
 -10   4   4       58.21       49.68     14.89 o 
  -9   4   4      213.27      227.30     10.88 o 
  -8   4   4       30.36       26.15      7.63 o 
  -7   4   4       64.77       60.41     12.13 o 
  -6   4   4       60.63       56.79     11.21 o 
  -5   4   4        7.64        2.68      3.17 o 
  -4   4   4      650.62      686.85     15.21 o 
  -3   4   4     1619.27     1698.59     30.09 o 
  -2   4   4      120.00      112.35      3.22 o 
  -1   4   4        6.48        4.89      1.65 o 
   0   4   4      494.24      486.57      8.46 o 
   1   4   4      133.25      155.45      4.05 o 
   2   4   4     2281.01     2384.71     38.59 o 
   3   4   4      373.30      368.13      7.09 o 
   4   4   4      323.97      353.29      7.56 o 
   5   4   4      257.82      324.64      7.91 o 
   6   4   4       27.13       23.12      5.87 o 
   7   4   4      366.97      337.97     12.26 o 
   8   4   4        0.25        7.07      2.84 o 
   9   4   4       16.76       14.08      4.58 o 
  -9   5   4        0.08       -1.51      3.69 o 
  -8   5   4       83.50       84.01      8.45 o 
  -7   5   4       29.66       13.42      3.93 o 
  -6   5   4        8.54        3.04      3.84 o 
  -5   5   4       39.63       37.48      5.31 o 
  -4   5   4      704.33      686.74     18.09 o 
  -3   5   4       18.89       28.41      3.57 o 
  -2   5   4     1473.31     1539.93     20.49 o 
  -1   5   4      807.50      827.08     13.75 o 
   0   5   4        2.73        1.42      1.34 o 
   1   5   4     1652.56     1662.88     27.12 o 
   2   5   4     1187.90     1201.50     21.77 o 
   3   5   4      202.07      242.78      6.45 o 
   4   5   4     1015.55     1091.30     24.05 o 
   5   5   4      487.49      544.34     24.59 o 
   6   5   4      120.54      134.79      7.80 o 
   7   5   4       44.32       42.85      7.88 o 
   8   5   4       17.93        9.62      5.17 o 
   9   5   4        2.69        5.65      4.75 o 
  -8   6   4        1.61        4.72      4.42 o 
  -7   6   4       48.99       47.96      6.19 o 
  -6   6   4       43.58       51.45     10.21 o 
  -5   6   4      143.33      137.80      9.48 o 
  -4   6   4       19.94       11.56      3.67 o 
  -3   6   4       87.54       77.08      9.42 o 
  -2   6   4      179.41      192.15      5.37 o 
  -1   6   4      390.22      435.41     13.31 o 
   0   6   4       34.47       43.49      4.31 o 
   1   6   4       49.75       70.62      3.14 o 
   2   6   4      479.12      512.78     16.40 o 
   3   6   4      225.40      225.36     11.76 o 
   4   6   4      209.80      191.55      9.07 o 
   5   6   4      261.97      275.69      9.97 o 
   6   6   4      100.26       94.34     21.54 o 
   7   6   4        7.70        8.13      3.78 o 
   8   6   4        2.09        2.88      4.79 o 
  -8   7   4       12.73       10.11      6.02 o 
  -7   7   4       37.69       37.38      9.20 o 
  -6   7   4      151.84      193.58     18.79 o 
  -5   7   4      121.87      135.01     13.08 o 
  -4   7   4      112.29      122.08      7.19 o 
  -3   7   4        0.97       -1.09      2.57 o 
  -2   7   4       79.45       89.25      8.07 o 
  -1   7   4      256.71      250.42     10.64 o 
   0   7   4        5.28        5.34      1.59 o 
   1   7   4      116.75      130.17      5.54 o 
   2   7   4       68.98       56.88     14.01 o 
   3   7   4       12.28        8.91      4.60 o 
   4   7   4        7.01        7.80      3.90 o 
   5   7   4        0.34        5.13      3.21 o 
   6   7   4       16.70       11.95      5.50 o 
   7   7   4       15.77       23.51      6.83 o 
  -7   8   4        1.19        2.15      3.90 o 
  -6   8   4       12.35        6.27      4.80 o 
  -5   8   4        1.67        4.15      3.06 o 
  -4   8   4       12.65       12.55      4.72 o 
  -3   8   4       33.87       34.26      7.30 o 
  -2   8   4        0.85        3.85      2.56 o 
  -1   8   4       59.96       59.06      9.27 o 
   0   8   4       52.42       51.19      7.72 o 
   1   8   4       29.73       31.76      6.15 o 
   2   8   4      229.50      241.84     10.02 o 
   3   8   4       21.18       18.02      6.19 o 
   4   8   4      108.34      125.08     17.96 o 
   5   8   4        6.03       10.95      4.60 o 
   6   8   4        8.40       10.35      5.13 o 
  -5   9   4       15.09        8.91      6.60 o 
  -4   9   4        2.64       10.95      4.96 o 
  -3   9   4       10.09       13.65      7.52 o 
  -2   9   4       35.87       27.34      5.24 o 
  -1   9   4      313.01      333.54     12.08 o 
   0   9   4       27.14       22.58      4.53 o 
   1   9   4        3.05        1.67      3.93 o 
   2   9   4        1.26        6.51      4.47 o 
   3   9   4       69.42       64.27     16.17 o 
   4   9   4        1.09        2.26      3.70 o 
   5   9   4        8.14        5.49      5.19 o 
  -3  10   4        7.51       11.69      6.65 o 
  -2  10   4       50.52       37.49     17.57 o 
  -1  10   4        1.76        5.47      5.39 o 
   0  10   4       80.71       59.43     16.19 o 
   1  10   4        0.23        2.69      3.55 o 
   2  10   4       10.96       20.31      6.45 o 
   3  10   4        1.26        7.12      6.04 o 
 -10   1   5        7.69       12.71      5.96 o 
  -9   1   5       18.45        8.99      5.84 o 
  -8   1   5       35.78       33.63      9.36 o 
  -7   1   5       40.39       40.77     10.51 o 
  -6   1   5      668.65      590.93     52.57 o 
  -5   1   5       89.95      104.54      5.37 o 
  -4   1   5     2156.72     2121.06     30.26 o 
  -3   1   5     2627.53     2601.11     25.80 o 
  -2   1   5     3020.74     2742.92     50.62 o 
  -1   1   5    17271.77    19369.24    147.44 o 
   0   1   5    10316.48    10830.06    119.04 o 
   1   1   5      158.63      139.61      1.78 o 
   2   1   5      556.77      511.01      5.92 o 
   3   1   5      163.86      157.33      2.91 o 
   4   1   5        0.24        3.27      1.52 o 
   5   1   5       23.80       26.89      4.47 o 
   6   1   5      618.28      688.59     20.91 o 
   7   1   5       34.13       31.88      6.94 o 
   8   1   5      184.17      191.50      8.38 o 
   9   1   5        1.59        5.70      2.44 o 
  10   1   5        1.43        6.00      4.30 o 
 -10   2   5       16.20       11.03      4.33 o 
  -9   2   5        7.92        6.83      4.32 o 
  -8   2   5      533.27      552.15     17.89 o 
  -7   2   5      406.47      467.63     13.49 o 
  -6   2   5       52.03       62.18     12.28 o 
  -5   2   5     1210.15     1270.38     27.26 o 
  -4   2   5      817.23      789.39     19.98 o 
  -3   2   5       50.62       55.24      2.15 o 
  -2   2   5      103.82       82.51      3.57 o 
  -1   2   5        0.63        0.27      0.82 o 
   0   2   5      571.74      491.67      5.62 o 
   1   2   5    28429.46    36601.03    734.68 o 
   2   2   5     5814.99     5567.54     40.48 o 
   3   2   5     2328.42     2263.21     29.59 o 
   4   2   5       12.39       21.05      2.91 o 
   5   2   5      556.55      619.91     13.76 o 
   6   2   5        9.76        9.07      3.12 o 
   7   2   5      211.77      236.62     14.36 o 
   8   2   5        6.74        6.31      4.76 o 
   9   2   5       10.84        8.91      3.93 o 
  10   2   5       41.77       44.43      7.60 o 
 -10   3   5        2.20        9.91      4.52 o 
  -9   3   5      334.00      380.92     37.59 o 
  -8   3   5       20.52       26.92      9.99 o 
  -7   3   5      183.34      175.88      6.98 o 
  -6   3   5      458.16      512.49     14.40 o 
  -5   3   5      964.69      994.64     19.70 o 
  -4   3   5      421.97      535.43      8.70 o 
  -3   3   5      177.34      169.41      6.61 o 
  -2   3   5      122.85      110.16      2.31 o 
  -1   3   5     3153.17     2832.02     22.30 o 
   0   3   5      157.36      167.38      2.48 o 
   1   3   5      980.40     1002.86     13.02 o 
   2   3   5       23.44       31.15      2.28 o 
   3   3   5      106.64      123.67      2.80 o 
   4   3   5       47.38       53.99      2.79 o 
   5   3   5      787.79      759.67     15.35 o 
   6   3   5      170.55      195.33     16.09 o 
   7   3   5        6.27        0.64      3.88 o 
   8   3   5        0.77        5.34      3.56 o 
   9   3   5       23.52       17.26      5.97 o 
 -10   4   5       52.80       39.94     13.15 o 
  -9   4   5        1.28        4.53      3.73 o 
  -8   4   5      196.06      252.19     15.82 o 
  -7   4   5      271.91      263.57     11.47 o 
  -6   4   5        0.04        2.44      3.94 o 
  -5   4   5        9.38        5.46      3.72 o 
  -4   4   5     2469.67     2662.07     38.52 o 
  -3   4   5      789.33      782.06     17.68 o 
  -2   4   5        0.89        0.90      1.64 o 
  -1   4   5       50.46       41.58      5.24 o 
   0   4   5       44.07       42.13      2.17 o 
   1   4   5     2229.53     2149.86     79.93 o 
   2   4   5     1278.29     1273.95     17.70 o 
   3   4   5        0.06        1.14      6.06 o 
   4   4   5     1267.06     1379.89     23.46 o 
   5   4   5      100.73      108.25      3.75 o 
   6   4   5      230.38      176.13      8.42 o 
   7   4   5       59.97       57.02     12.09 o 
   8   4   5        0.00        4.99      2.67 o 
   9   4   5       89.06       75.92     17.08 o 
  -9   5   5       20.66       25.42      9.75 o 
  -8   5   5        7.48        7.94      5.27 o 
  -7   5   5      324.76      326.95     13.32 o 
  -6   5   5      129.74      127.36      8.13 o 
  -5   5   5       32.43       27.09      4.34 o 
  -4   5   5        7.75       15.16      4.62 o 
  -3   5   5       19.52       21.38      5.69 o 
  -2   5   5      139.21      129.46      4.92 o 
  -1   5   5       55.81       67.23      2.90 o 
   0   5   5      163.57      178.78      4.42 o 
   1   5   5      276.04      288.11      8.33 o 
   2   5   5      807.08      871.55     27.83 o 
   3   5   5      133.61      125.57      7.87 o 
   4   5   5      746.56      725.39     19.17 o 
   5   5   5     1018.42     1113.67     20.83 o 
   6   5   5       34.26       30.30      5.68 o 
   7   5   5      273.26      272.04      7.77 o 
   8   5   5       14.15       12.80      6.16 o 
   9   5   5       29.01       32.70     14.53 o 
  -8   6   5      156.63      121.94      9.56 o 
  -7   6   5       49.87       31.98      4.13 o 
  -6   6   5       55.99       39.78      7.08 o 
  -5   6   5      159.73      169.17      6.89 o 
  -4   6   5        5.56        1.13      2.62 o 
  -3   6   5      197.03      211.84     11.53 o 
  -2   6   5      245.60      256.86      8.98 o 
  -1   6   5      209.23      226.27      6.07 o 
   0   6   5        6.31        5.81      1.77 o 
   1   6   5      400.35      407.17     11.91 o 
   2   6   5      501.81      531.98     17.23 o 
   3   6   5      903.99     1026.89     42.09 o 
   4   6   5      362.07      381.65     12.78 o 
   5   6   5       14.67        3.26      4.42 o 
   6   6   5      527.25      579.57     19.49 o 
   7   6   5        0.73        4.70      3.03 o 
   8   6   5       20.52       17.96      6.46 o 
  -8   7   5        5.77        3.67      5.31 o 
  -7   7   5      380.90      427.75     15.04 o 
  -6   7   5       49.00       50.82      9.66 o 
  -5   7   5      452.18      483.59     15.07 o 
  -4   7   5      310.77      350.39     13.27 o 
  -3   7   5      135.46      132.37      7.37 o 
  -2   7   5      189.81      219.41      6.79 o 
  -1   7   5       25.69       31.99      5.11 o 
   0   7   5      106.08      115.67      4.37 o 
   1   7   5       11.97       12.48      2.81 o 
   2   7   5       14.15       11.59      4.20 o 
   3   7   5      237.90      262.40     13.77 o 
   4   7   5      393.65      442.00     16.75 o 
   5   7   5       91.46      105.19     15.06 o 
   6   7   5       37.82       32.37      7.79 o 
   7   7   5       14.34       14.88      4.58 o 
  -7   8   5       23.07       15.08      6.01 o 
  -6   8   5       12.22       18.56      7.22 o 
  -5   8   5       19.10       11.08      4.08 o 
  -4   8   5        1.88        3.74      3.21 o 
  -3   8   5       27.93       18.21      4.84 o 
  -2   8   5       69.29       80.89     14.36 o 
  -1   8   5      103.86      109.35      8.50 o 
   0   8   5        3.40        2.21      2.22 o 
   1   8   5        0.30        4.18      3.17 o 
   2   8   5       34.61       38.88      7.95 o 
   3   8   5      387.10      440.04     16.27 o 
   4   8   5      492.69      494.05     20.96 o 
   5   8   5       67.85       48.69     13.55 o 
   6   8   5        1.50        6.23      4.20 o 
  -5   9   5        6.94        4.86      4.10 o 
  -4   9   5       89.10       79.69     17.31 o 
  -3   9   5       54.58       54.32     12.15 o 
  -2   9   5        3.27        6.77      3.07 o 
  -1   9   5        0.12        5.31      4.05 o 
   0   9   5        0.10        2.59      3.06 o 
   1   9   5       13.83        9.33      2.82 o 
   2   9   5      313.62      368.05     14.81 o 
   3   9   5       97.95       91.08     20.29 o 
   4   9   5       10.66       11.07      5.64 o 
   5   9   5        4.18        4.30      5.82 o 
  -3  10   5        1.81        5.37      5.93 o 
  -2  10   5        3.63        4.67      6.99 o 
  -1  10   5        2.37       -1.19      8.21 o 
   0  10   5       17.73        9.53      5.44 o 
   1  10   5       37.15       24.96      8.73 o 
   2  10   5       35.11       36.84     10.70 o 
   3  10   5       25.58       16.53     12.40 o 
 -10   0   6       13.98        7.63      4.07 o 
  -9   0   6      162.89      179.32     24.47 o 
  -8   0   6      128.85      111.78     11.96 o 
  -7   0   6       12.91        5.54     12.02 o 
  -6   0   6     1012.46     1094.51     51.60 o 
  -5   0   6       93.64       69.10     27.75 o 
  -4   0   6      457.25      609.14     27.04 o 
  -3   0   6      764.84      661.53     17.70 o 
  -2   0   6      192.33      136.08      4.17 o 
  -1   0   6       75.04       83.49      1.97 o 
   0   0   6     5253.21     4789.12     65.60 o 
   1   0   6     2738.46     2509.08     59.58 o 
   2   0   6    21868.83    25203.83    385.22 o 
   3   0   6      959.56     1009.34     18.15 o 
   4   0   6       47.78       54.59      5.77 o 
   5   0   6        7.44       10.04      2.58 o 
   6   0   6       21.02       31.55      5.46 o 
   7   0   6      230.83      247.86     20.41 o 
   8   0   6      243.32      261.78     18.43 o 
   9   0   6       14.78       21.73      5.99 o 
  10   0   6        2.05        3.58      9.46 o 
 -10   1   6       10.38       14.75      7.55 o 
  -9   1   6      234.64      253.51     15.59 o 
  -8   1   6      514.45      579.57     18.84 o 
  -7   1   6      809.88      885.30     23.55 o 
  -6   1   6      240.33      229.11     10.99 o 
  -5   1   6       51.89       30.39      7.12 o 
  -4   1   6      461.51      386.57     12.57 o 
  -3   1   6      992.42      871.06     12.05 o 
  -2   1   6     1563.71     1409.59     31.51 o 
  -1   1   6     3033.30     2824.02     29.84 o 
   0   1   6     6004.23     5664.02     64.25 o 
   1   1   6     1045.58      965.74     13.45 o 
   2   1   6     1615.14     1514.42     18.76 o 
   3   1   6        0.78        2.42      1.02 o 
   4   1   6      109.33      129.00      3.50 o 
   5   1   6       54.24       59.14      4.04 o 
   6   1   6        4.36        3.43      1.55 o 
   7   1   6      885.07      922.92     30.58 o 
   8   1   6      230.06      222.82      7.86 o 
   9   1   6      105.10       61.57     13.01 o 
  10   1   6       26.41       24.96      6.08 o 
 -10   2   6       59.77       37.85     12.26 o 
  -9   2   6        0.13        4.69      4.32 o 
  -8   2   6      537.05      549.90     16.03 o 
  -7   2   6       27.41       33.72      8.01 o 
  -6   2   6      365.71      360.42     13.73 o 
  -5   2   6      646.29      745.57     16.52 o 
  -4   2   6     1826.04     1896.03     27.59 o 
  -3   2   6       55.41       55.00      1.93 o 
  -2   2   6     4158.61     3700.14     53.44 o 
  -1   2   6      141.38      128.76      2.51 o 
   0   2   6      125.70      120.04      1.73 o 
   1   2   6     9160.74     9195.38     71.14 o 
   2   2   6       34.54       38.30      1.48 o 
   3   2   6     7458.25     7316.64    107.01 o 
   4   2   6      131.18      115.34      4.41 o 
   5   2   6      597.39      577.89     15.24 o 
   6   2   6       22.60       19.24      4.87 o 
   7   2   6        4.78        3.83      4.57 o 
   8   2   6      212.12      238.81     11.33 o 
   9   2   6       21.43       16.25      4.07 o 
 -10   3   6        0.01        4.23      4.73 o 
  -9   3   6        9.32       19.62      5.41 o 
  -8   3   6      163.68      154.35     11.69 o 
  -7   3   6        2.80        4.47      3.67 o 
  -6   3   6      533.31      588.73     13.62 o 
  -5   3   6      171.35      183.55      6.50 o 
  -4   3   6      435.91      511.13     11.19 o 
  -3   3   6        2.05        2.59      1.31 o 
  -2   3   6      612.08      567.76      7.78 o 
  -1   3   6        5.01        5.68      1.29 o 
   0   3   6     3517.32     3245.28     47.00 o 
   1   3   6     5600.91     5574.38     74.10 o 
   2   3   6      507.04      506.57      8.54 o 
   3   3   6     1119.78     1062.20     13.72 o 
   4   3   6      378.56      374.37      7.11 o 
   5   3   6      552.15      477.25     20.74 o 
   6   3   6        8.36       10.03      4.99 o 
   7   3   6        0.02        4.57      1.49 o 
   8   3   6        1.65        0.45      5.06 o 
   9   3   6      150.01      151.92      7.74 o 
 -10   4   6        5.12       -0.28      4.47 o 
  -9   4   6       21.62       31.16      7.58 o 
  -8   4   6       83.45       70.35     15.03 o 
  -7   4   6       12.26       17.78      5.58 o 
  -6   4   6      698.69      697.51     19.29 o 
  -5   4   6       12.96       12.47      2.98 o 
  -4   4   6       32.77       48.63      7.03 o 
  -3   4   6      423.10      478.36     10.28 o 
  -2   4   6     1044.99     1143.53     17.33 o 
  -1   4   6      394.57      380.44      6.77 o 
   0   4   6     2508.29     2422.68     26.66 o 
   1   4   6      105.11      105.43      4.00 o 
   2   4   6     2041.76     2046.73     69.21 o 
   3   4   6      102.04       98.33      3.72 o 
   4   4   6      114.22      112.55      6.34 o 
   5   4   6        5.69        3.61      2.13 o 
   6   4   6      174.34      146.09     13.75 o 
   7   4   6       13.75       20.72      4.80 o 
   8   4   6       26.53       26.77      5.19 o 
   9   4   6        3.28       10.92      5.63 o 
  -9   5   6       94.74       92.50     11.05 o 
  -8   5   6      127.94      149.07     10.71 o 
  -7   5   6        0.36        6.99      3.40 o 
  -6   5   6       17.84       15.67      3.96 o 
  -5   5   6       25.79       21.00      4.26 o 
  -4   5   6       40.73       44.28      5.33 o 
  -3   5   6      757.94      798.31     20.43 o 
  -2   5   6        0.32        1.19      2.29 o 
  -1   5   6      354.06      319.75      6.09 o 
   0   5   6      112.09       81.06      2.46 o 
   1   5   6       44.15       43.43     10.52 o 
   2   5   6      208.69      233.28     17.60 o 
   3   5   6      601.26      657.13     19.97 o 
   4   5   6      364.51      352.76      9.18 o 
   5   5   6     1381.47     1531.59     50.24 o 
   6   5   6        8.62       12.91      3.91 o 
   7   5   6      211.24      244.16     16.62 o 
   8   5   6        0.60        0.77      3.79 o 
  -8   6   6      169.90      195.93     11.59 o 
  -7   6   6       29.40       26.88      5.57 o 
  -6   6   6        6.17        6.71      3.37 o 
  -5   6   6       14.68       20.20      5.61 o 
  -4   6   6       12.93        8.60      4.35 o 
  -3   6   6        4.04        5.82      2.37 o 
  -2   6   6     1011.35     1169.17     45.58 o 
  -1   6   6       45.24       38.82      4.59 o 
   0   6   6      417.85      437.78     11.64 o 
   1   6   6      110.51      109.51      6.87 o 
   2   6   6      712.01      763.96     23.30 o 
   3   6   6     2592.27     2938.19     64.45 o 
   4   6   6      335.19      336.87     11.08 o 
   5   6   6      173.21      188.06     16.02 o 
   6   6   6        0.48        5.51      3.18 o 
   7   6   6        3.47        5.14      3.65 o 
   8   6   6        8.10       10.06      4.61 o 
  -8   7   6        0.57        1.67      4.03 o 
  -7   7   6      221.43      252.11      9.78 o 
  -6   7   6      196.84      212.25      9.91 o 
  -5   7   6      275.25      273.18      9.87 o 
  -4   7   6       20.83       18.00      6.19 o 
  -3   7   6        7.86        8.58      3.42 o 
  -2   7   6       60.45       72.42      4.62 o 
  -1   7   6        6.35        4.41      1.90 o 
   0   7   6        7.82        6.15      2.49 o 
   1   7   6      101.14       99.26     10.04 o 
   2   7   6       68.53       86.98     13.17 o 
   3   7   6      859.72      909.51     29.99 o 
   4   7   6      686.32      734.52     22.54 o 
   5   7   6       52.09       43.69      9.81 o 
   6   7   6        0.53       -0.60      3.75 o 
   7   7   6        6.92        7.05      3.97 o 
  -7   8   6        1.62       12.83      6.78 o 
  -6   8   6        6.08       -0.58      5.89 o 
  -5   8   6       40.82       35.03      9.12 o 
  -4   8   6       11.56        8.96      2.90 o 
  -3   8   6       18.32       19.80      4.95 o 
  -2   8   6       15.34       19.64      4.61 o 
  -1   8   6        0.11        3.00      2.85 o 
   0   8   6       38.16       38.45      4.14 o 
   1   8   6       21.29       14.44      5.80 o 
   2   8   6       16.95       15.68      5.12 o 
   3   8   6        2.80        3.13      4.40 o 
   4   8   6      178.37      162.40     10.61 o 
   5   8   6       10.82        5.97      4.19 o 
   6   8   6        0.30        1.96      4.42 o 
  -5   9   6        4.15       10.14      4.87 o 
  -4   9   6       15.26       13.11      5.99 o 
  -3   9   6       26.87       21.11      5.91 o 
  -2   9   6       33.10       27.86      6.40 o 
  -1   9   6       79.82       56.45     11.05 o 
   0   9   6       14.35       11.61      6.25 o 
   1   9   6      186.73      249.94     10.91 o 
   2   9   6       22.19       25.34      8.30 o 
   3   9   6       44.04       36.18     12.24 o 
   4   9   6       15.47        9.49      5.86 o 
   5   9   6       17.85       16.89      5.73 o 
  -3  10   6        8.07       15.46     12.61 o 
  -2  10   6       37.90       39.67     16.56 o 
  -1  10   6        1.36        4.49      4.12 o 
   0  10   6       35.32       26.70      6.79 o 
   1  10   6       16.45       10.54      4.29 o 
   2  10   6       11.54       11.07      3.95 o 
   3  10   6        2.71       -2.54      6.96 o 
 -10   1   7        0.56        6.72      4.99 o 
  -9   1   7      107.81      117.87     20.33 o 
  -8   1   7       77.51       61.73     11.88 o 
  -7   1   7      101.28       97.78      9.69 o 
  -6   1   7      236.45      222.87      6.86 o 
  -5   1   7       58.15       54.99     10.22 o 
  -4   1   7     2731.11     2745.24     79.93 o 
  -3   1   7        0.56        1.22      1.44 o 
  -2   1   7      353.25      276.32      5.83 o 
  -1   1   7       25.93       29.80      1.89 o 
   0   1   7    19922.83    23306.79    192.18 o 
   1   1   7       33.08       38.34      1.08 o 
   2   1   7       88.83       96.11      2.62 o 
   3   1   7      301.19      242.38      3.04 o 
   4   1   7     1407.95     1462.49     16.51 o 
   5   1   7      513.32      489.25     10.67 o 
   6   1   7        2.53        4.20      2.06 o 
   7   1   7      361.20      340.70     18.02 o 
   8   1   7        9.95       19.08      4.18 o 
   9   1   7       63.50       60.39     14.55 o 
 -10   2   7        0.47        3.46      4.58 o 
  -9   2   7       69.03       45.48     11.95 o 
  -8   2   7      171.66      202.43     11.18 o 
  -7   2   7      375.91      327.43      9.16 o 
  -6   2   7       31.10       20.93      5.12 o 
  -5   2   7      510.99      502.45     12.56 o 
  -4   2   7      115.94      121.77      5.81 o 
  -3   2   7      573.33      642.47      8.84 o 
  -2   2   7     4080.94     3665.08     38.98 o 
  -1   2   7       45.87       54.12      1.71 o 
   0   2   7     1048.14      987.25     10.66 o 
   1   2   7     2694.01     2426.38     25.53 o 
   2   2   7     1359.56     1197.77     23.56 o 
   3   2   7      139.82      107.26      2.41 o 
   4   2   7      570.81      561.39      7.98 o 
   5   2   7      261.47      260.45      7.16 o 
   6   2   7       11.74        8.20      3.13 o 
   7   2   7        0.44        3.75      2.63 o 
   8   2   7       49.94       52.60      8.49 o 
   9   2   7        4.31        5.43      4.06 o 
 -10   3   7        1.02        7.82      3.40 o 
  -9   3   7       50.07       51.65     12.11 o 
  -8   3   7       15.10        9.61      4.19 o 
  -7   3   7       75.49       58.16     12.38 o 
  -6   3   7     1052.13     1112.54     34.05 o 
  -5   3   7        0.29        4.90      3.12 o 
  -4   3   7      427.89      451.03      7.61 o 
  -3   3   7      375.15      358.10      4.76 o 
  -2   3   7        8.97        5.55      1.81 o 
  -1   3   7     1152.63     1264.55     14.74 o 
   0   3   7      350.62      295.48      4.51 o 
   1   3   7     4609.08     4362.55     62.22 o 
   2   3   7      974.48      893.94     13.75 o 
   3   3   7      565.90      562.03      4.99 o 
   4   3   7       36.19       38.87      2.35 o 
   5   3   7      685.13      627.32     16.75 o 
   6   3   7     1540.65     1679.30     33.51 o 
   7   3   7      200.72      207.27     12.60 o 
   8   3   7       24.00       19.37      4.79 o 
   9   3   7        0.02        5.49      4.35 o 
 -10   4   7        6.13        2.62      3.61 o 
  -9   4   7        3.37        3.51      3.68 o 
  -8   4   7        2.90        3.99      3.21 o 
  -7   4   7      226.72      212.77     16.86 o 
  -6   4   7        1.06        5.03      3.67 o 
  -5   4   7      105.63      112.62      5.82 o 
  -4   4   7      114.39      130.58      5.29 o 
  -3   4   7     1063.90     1172.09     19.89 o 
  -2   4   7     3019.61     3042.15     74.97 o 
  -1   4   7      279.72      306.36      9.26 o 
   0   4   7      701.44      671.00     12.59 o 
   1   4   7       30.72       50.43      4.92 o 
   2   4   7     5304.54     5238.43     85.79 o 
   3   4   7      329.37      312.43      7.79 o 
   4   4   7     1420.04     1476.22     25.59 o 
   5   4   7     1162.10     1263.35     24.44 o 
   6   4   7       62.66       65.24      5.54 o 
   7   4   7      199.16      232.34      7.53 o 
   8   4   7        9.49        7.64      3.94 o 
   9   4   7       14.34       18.64      6.37 o 
  -9   5   7       58.54       46.29     10.53 o 
  -8   5   7      137.36      139.00     13.07 o 
  -7   5   7      262.25      214.48     12.39 o 
  -6   5   7      406.88      419.92     13.05 o 
  -5   5   7       17.22       12.99      3.42 o 
  -4   5   7       24.95       22.34      4.37 o 
  -3   5   7      464.77      546.12     16.07 o 
  -2   5   7       80.29       82.86      4.55 o 
  -1   5   7      147.51      139.37      3.57 o 
   0   5   7       31.18       43.51      2.63 o 
   1   5   7       11.36       13.35      6.66 o 
   2   5   7      615.84      675.31     18.31 o 
   3   5   7      205.67      214.42     13.22 o 
   4   5   7      116.35      100.89      4.45 o 
   5   5   7      137.91      139.02     10.61 o 
   6   5   7       32.12       38.94      8.71 o 
   7   5   7       29.88       12.51      7.25 o 
   8   5   7        1.86       -0.74      9.30 o 
  -8   6   7        1.82        4.73      2.82 o 
  -7   6   7        3.71        6.83      3.15 o 
  -6   6   7       12.01       13.71      4.18 o 
  -5   6   7      139.04      154.54      7.66 o 
  -4   6   7        7.58        9.67      3.77 o 
  -3   6   7      373.03      383.94     11.98 o 
  -2   6   7     1900.49     2117.97     56.51 o 
  -1   6   7     1356.71     1558.10     28.80 o 
   0   6   7       68.57       69.50      3.68 o 
   1   6   7      118.70      129.42     13.17 o 
   2   6   7       12.44       19.88      5.43 o 
   3   6   7     1152.15     1163.35     41.69 o 
   4   6   7        6.51        6.20      3.39 o 
   5   6   7       97.14       74.10     12.51 o 
   6   6   7       19.70       21.06      5.55 o 
   7   6   7        0.66        8.24      3.06 o 
   8   6   7        0.49        3.05      4.48 o 
  -8   7   7        6.21        2.27      3.68 o 
  -7   7   7        5.65        2.86      3.97 o 
  -6   7   7       83.82       93.20     12.03 o 
  -5   7   7      197.09      212.85      9.76 o 
  -4   7   7       23.86       27.71      6.84 o 
  -3   7   7       45.00       58.71      5.85 o 
  -2   7   7        0.21        1.05      2.94 o 
  -1   7   7        2.28        4.03      1.46 o 
   0   7   7       16.84       21.49      3.01 o 
   1   7   7       16.47       19.98      7.85 o 
   2   7   7      102.19       91.17     15.75 o 
   3   7   7     1267.81     1410.82     38.94 o 
   4   7   7     1028.49     1093.34     44.48 o 
   5   7   7      183.83      173.19     11.38 o 
   6   7   7      216.23      257.13     28.92 o 
   7   7   7        0.10        3.46      4.12 o 
  -7   8   7       26.37       14.44      5.70 o 
  -6   8   7       25.13       16.95      5.70 o 
  -5   8   7       82.05       66.36     14.42 o 
  -4   8   7      153.68      179.89      9.15 o 
  -3   8   7      109.00      124.11      8.23 o 
  -2   8   7       22.86       21.04      4.70 o 
  -1   8   7       42.99       32.05      6.53 o 
   0   8   7        0.84        2.90      2.03 o 
   1   8   7        3.61       -0.41      5.31 o 
   2   8   7      167.76      201.54      9.60 o 
   3   8   7      112.61      129.73     13.97 o 
   4   8   7      172.90      193.16     13.86 o 
   5   8   7       83.55       78.95     16.32 o 
   6   8   7       17.39        7.52      5.24 o 
  -5   9   7       52.42       59.82     17.78 o 
  -4   9   7        0.24        3.14      4.36 o 
  -3   9   7      112.88      107.40     12.55 o 
  -2   9   7       50.88       52.52     12.36 o 
  -1   9   7       23.02       17.98      8.19 o 
   0   9   7        7.71        6.96      4.41 o 
   1   9   7        6.27        5.51      3.98 o 
   2   9   7       62.47       55.31     17.45 o 
   3   9   7        0.34        2.00      3.93 o 
   4   9   7       37.73       31.21     10.41 o 
   5   9   7       13.09        9.16      6.95 o 
  -3  10   7       75.50       69.11     27.15 o 
  -2  10   7       18.02       10.77     10.49 o 
  -1  10   7        1.91        4.00      3.34 o 
   0  10   7       33.54       23.34      7.82 o 
   1  10   7       22.95       22.65      8.56 o 
   2  10   7        1.57        3.62      4.20 o 
 -10   0   8       17.07        9.72      6.31 o 
  -9   0   8      545.46      532.80     17.86 o 
  -8   0   8       29.72       17.79     11.75 o 
  -7   0   8     1122.41     1086.77     51.44 o 
  -6   0   8      130.77      136.61     10.67 o 
  -5   0   8       29.46       22.29      7.78 o 
  -4   0   8      309.56      236.22     10.70 o 
  -3   0   8      374.12      343.96     10.64 o 
  -2   0   8       11.40        8.13      1.87 o 
  -1   0   8    16416.61    18068.54    180.57 o 
   0   0   8      146.80      139.99      2.86 o 
   1   0   8       64.30       74.77      1.68 o 
   2   0   8     3525.45     3292.74     43.08 o 
   3   0   8     2897.10     2940.59     77.43 o 
   4   0   8     2099.67     2328.72     31.40 o 
   5   0   8       44.62       42.64      6.89 o 
   6   0   8      193.70      228.97      8.41 o 
   7   0   8      948.83     1097.20     34.03 o 
   8   0   8      110.57      115.93     20.50 o 
   9   0   8       20.52       31.64     11.40 o 
 -10   1   8        8.11       11.00      4.00 o 
  -9   1   8      139.95      165.85     16.47 o 
  -8   1   8      218.65      252.29     19.99 o 
  -7   1   8       72.50       67.31     13.48 o 
  -6   1   8       12.06       12.08      3.92 o 
  -5   1   8      170.26      174.11      6.19 o 
  -4   1   8        0.02        3.37      2.55 o 
  -3   1   8      636.78      622.12      9.49 o 
  -2   1   8      839.92      804.65     11.97 o 
  -1   1   8     1583.68     1327.65     20.24 o 
   0   1   8     6424.84     5722.02     65.34 o 
   1   1   8       28.40       26.23      1.43 o 
   2   1   8     4963.87     4687.75     40.07 o 
   3   1   8      201.01      186.95      6.65 o 
   4   1   8        0.90        4.27      1.74 o 
   5   1   8       25.13       19.79      3.69 o 
   6   1   8        1.45        3.38      1.44 o 
   7   1   8        9.24       17.73      4.10 o 
   8   1   8      108.28      104.12     10.85 o 
   9   1   8      196.91      234.20     29.94 o 
 -10   2   8        0.51        7.75      3.97 o 
  -9   2   8        6.68       17.43      5.60 o 
  -8   2   8        1.96        6.42      3.97 o 
  -7   2   8       78.73       75.34     12.12 o 
  -6   2   8      148.95      151.62      6.33 o 
  -5   2   8       24.18       24.45      4.32 o 
  -4   2   8     2746.33     2926.73     43.71 o 
  -3   2   8      260.46      217.01      4.08 o 
  -2   2   8     2448.95     2157.93     29.53 o 
  -1   2   8      154.90      109.99      2.38 o 
   0   2   8     1784.52     1574.58     28.66 o 
   1   2   8     1835.38     1729.39     25.88 o 
   2   2   8      144.48      169.99      2.61 o 
   3   2   8     1146.32     1110.78     13.83 o 
   4   2   8     1395.19     1392.80     17.44 o 
   5   2   8       53.34       61.68      4.06 o 
   6   2   8      357.28      351.36     10.65 o 
   7   2   8      264.93      241.74      8.66 o 
   8   2   8        2.63        8.33      5.18 o 
   9   2   8      103.08      106.83     11.59 o 
 -10   3   8       21.67       15.14      5.08 o 
  -9   3   8       11.99       10.23      5.62 o 
  -8   3   8      642.62      617.77     21.39 o 
  -7   3   8      306.15      333.81      8.65 o 
  -6   3   8       20.10        9.60      3.37 o 
  -5   3   8      615.22      547.21     15.65 o 
  -4   3   8        6.49        6.29      2.26 o 
  -3   3   8      178.40      164.62      6.31 o 
  -2   3   8      898.79      821.77     13.19 o 
  -1   3   8     1129.59     1114.65     14.75 o 
   0   3   8       57.59       44.34      2.75 o 
   1   3   8     6344.96     6548.49     76.85 o 
   2   3   8      266.22      268.07      3.08 o 
   3   3   8      801.76      815.27     10.71 o 
   4   3   8      250.75      239.47      3.57 o 
   5   3   8        0.22        2.03      1.89 o 
   6   3   8     1516.84     1750.69     42.64 o 
   7   3   8       30.66       26.17      5.97 o 
   8   3   8        5.47        7.26      4.18 o 
   9   3   8       24.05       19.98      8.99 o 
  -9   4   8      104.75       76.17      8.68 o 
  -8   4   8        0.32        7.41      3.84 o 
  -7   4   8       20.39       16.39      3.79 o 
  -6   4   8        4.08        4.97      3.93 o 
  -5   4   8      134.55      105.35      6.44 o 
  -4   4   8        3.00        2.66      1.62 o 
  -3   4   8      907.30     1042.65     17.85 o 
  -2   4   8      259.87      240.05      5.66 o 
  -1   4   8      204.15      202.79      5.83 o 
   0   4   8       12.00       14.67      1.76 o 
   1   4   8     1192.48     1230.04     20.91 o 
   2   4   8     2472.55     2586.95    124.20 o 
   3   4   8       21.56       22.12      4.03 o 
   4   4   8        1.79        1.93      1.65 o 
   5   4   8       69.82       72.57      3.71 o 
   6   4   8      131.84      143.49      6.86 o 
   7   4   8       69.55       60.73     12.12 o 
   8   4   8       28.19       28.08      7.34 o 
   9   4   8        0.86       11.45     13.93 o 
  -9   5   8        1.19        3.81      3.98 o 
  -8   5   8       69.30       89.00     12.45 o 
  -7   5   8       32.30       23.27      7.34 o 
  -6   5   8       16.30       14.69      5.49 o 
  -5   5   8      566.60      649.63     15.85 o 
  -4   5   8      231.46      248.06      6.54 o 
  -3   5   8       20.58       18.45      4.87 o 
  -2   5   8      416.39      419.77      9.85 o 
  -1   5   8        4.25        3.78      1.57 o 
   0   5   8      154.09      152.49      2.48 o 
   1   5   8      410.31      353.06      9.93 o 
   2   5   8      177.18      194.34      8.16 o 
   3   5   8       21.57       24.01      5.09 o 
   4   5   8      261.68      293.36     11.02 o 
   5   5   8      737.54      785.80     42.03 o 
   6   5   8        3.61        4.40      3.32 o 
   7   5   8       10.26        9.15      4.18 o 
   8   5   8        2.37        6.66      4.13 o 
  -8   6   8        4.52        6.20      3.96 o 
  -7   6   8        5.65        5.63      2.98 o 
  -6   6   8        0.00        5.77      2.44 o 
  -5   6   8      494.75      544.07     14.26 o 
  -4   6   8       25.41       30.64      7.24 o 
  -3   6   8       33.60       30.72      5.48 o 
  -2   6   8      239.26      262.26      5.88 o 
  -1   6   8       85.94       85.87      4.49 o 
   0   6   8      309.29      351.54      8.38 o 
   1   6   8      500.96      520.68     15.60 o 
   2   6   8       18.59       18.28      4.61 o 
   3   6   8      401.58      357.07     14.43 o 
   4   6   8      107.92      111.28      9.68 o 
   5   6   8       11.28       15.82      4.96 o 
   6   6   8        7.34        5.66      3.81 o 
   7   6   8        4.21       10.90      4.18 o 
   8   6   8       41.19       34.88     10.96 o 
  -8   7   8       27.26       22.21      7.87 o 
  -7   7   8       14.20       14.15      4.95 o 
  -6   7   8       15.36       12.15      5.05 o 
  -5   7   8       95.84       97.08     16.47 o 
  -4   7   8       86.04       78.20      7.45 o 
  -3   7   8      154.04      159.10      8.91 o 
  -2   7   8      173.09      186.97      6.01 o 
  -1   7   8        2.74        0.91      2.15 o 
   0   7   8      163.62      167.54      5.96 o 
   1   7   8        6.42        4.15      4.23 o 
   2   7   8      242.07      257.48     21.24 o 
   3   7   8       17.05       13.72      6.04 o 
   4   7   8       55.43       51.00     11.40 o 
   5   7   8        8.89        7.53      5.31 o 
   6   7   8      209.40      231.21     16.44 o 
   7   7   8        0.53        6.69      4.84 o 
  -7   8   8       69.44       58.75     23.84 o 
  -6   8   8       17.65       10.31      3.45 o 
  -5   8   8        0.17        3.25      3.00 o 
  -4   8   8       45.32       49.87     11.12 o 
  -3   8   8       57.16       43.73      9.46 o 
  -2   8   8        0.14        1.69      2.88 o 
  -1   8   8       85.59       78.70      6.96 o 
   0   8   8       28.67       34.05      7.09 o 
   1   8   8      161.47      180.92      9.64 o 
   2   8   8       80.95       61.84     15.49 o 
   3   8   8      152.11      148.52     11.48 o 
   4   8   8      168.42      160.80     12.62 o 
   5   8   8       96.89       73.64     15.93 o 
   6   8   8        3.70        8.16      3.36 o 
  -5   9   8       95.02      141.52     27.83 o 
  -4   9   8       27.46       17.56      6.20 o 
  -3   9   8       16.86        8.57      4.30 o 
  -2   9   8       40.68       32.99      7.16 o 
  -1   9   8       17.68       17.39      6.18 o 
   0   9   8       12.99       11.02      6.10 o 
   1   9   8       15.05        8.07      7.30 o 
   2   9   8       62.54       49.27     10.23 o 
   3   9   8      121.53      129.94     19.46 o 
   4   9   8      321.24      343.77     18.55 o 
  -3  10   8        2.11        0.48      7.57 o 
  -2  10   8        0.29       12.96      7.16 o 
  -1  10   8       13.19       11.89      6.80 o 
   0  10   8        0.32        1.72      4.35 o 
   1  10   8        4.79       11.56      4.31 o 
   2  10   8       19.45       14.24      6.36 o 
 -10   1   9       23.48       27.67      9.98 o 
  -9   1   9        9.78       13.14      5.06 o 
  -8   1   9      322.69      339.00     15.55 o 
  -7   1   9        3.91        3.87      3.06 o 
  -6   1   9       46.46       49.06      7.67 o 
  -5   1   9      123.46      124.29      5.25 o 
  -4   1   9        7.20       16.90      4.61 o 
  -3   1   9     4109.70     4107.57     42.60 o 
  -2   1   9     4945.47     4664.36     43.47 o 
  -1   1   9     4155.62     3819.71     48.55 o 
   0   1   9      757.57      715.39      8.67 o 
   1   1   9      855.47      837.17      9.79 o 
   2   1   9     2542.33     2138.49     25.88 o 
   3   1   9      613.26      625.33     14.48 o 
   4   1   9      532.97      512.76     10.70 o 
   5   1   9      270.24      275.08      5.96 o 
   6   1   9      541.73      604.18     12.44 o 
   7   1   9     1309.15     1420.57     26.82 o 
   8   1   9       10.92        3.23      3.95 o 
   9   1   9        0.92        5.21      5.50 o 
 -10   2   9        6.02        6.15      3.71 o 
  -9   2   9       33.94       33.76      9.66 o 
  -8   2   9      427.90      404.72     13.54 o 
  -7   2   9       27.32       17.19      5.64 o 
  -6   2   9     1394.05     1448.30     38.71 o 
  -5   2   9        2.23       -0.46      2.79 o 
  -4   2   9      126.50      136.33     16.37 o 
  -3   2   9     3861.45     4003.48     58.41 o 
  -2   2   9     1224.74     1081.15     14.74 o 
  -1   2   9       32.57       27.55      3.77 o 
   0   2   9     1504.73     1561.70     16.37 o 
   1   2   9       28.72       24.58      1.48 o 
   2   2   9     1139.72     1300.02     17.64 o 
   3   2   9     1165.96     1124.62     14.17 o 
   4   2   9      226.96      221.41      5.97 o 
   5   2   9      248.89      225.66      7.03 o 
   6   2   9     2312.11     2702.41     60.07 o 
   7   2   9       17.62       11.33      4.90 o 
   8   2   9       15.20        7.73      2.86 o 
   9   2   9       27.49       25.44     10.25 o 
 -10   3   9       26.20       15.58      5.48 o 
  -9   3   9      129.78      142.15     10.92 o 
  -8   3   9      158.76      193.42     14.74 o 
  -7   3   9       90.35       93.22     18.48 o 
  -6   3   9      585.02      537.32     15.11 o 
  -5   3   9       18.80       17.91      3.29 o 
  -4   3   9      188.02      174.02      3.83 o 
  -3   3   9     2321.92     2285.03     47.51 o 
  -2   3   9      518.10      498.40     12.40 o 
  -1   3   9        0.34        1.60      1.26 o 
   0   3   9      750.51      766.69     10.58 o 
   1   3   9      739.84      730.36     11.43 o 
   2   3   9      736.36      746.46      9.77 o 
   3   3   9       10.20       14.15      2.29 o 
   4   3   9      220.37      202.37      3.63 o 
   5   3   9       22.11       19.42      2.29 o 
   6   3   9      103.47      119.19      8.63 o 
   7   3   9       35.94       32.85      6.23 o 
   8   3   9      122.31      127.54     13.02 o 
   9   3   9        4.87        5.72      4.15 o 
  -9   4   9      182.03      201.74      9.92 o 
  -8   4   9        4.64        5.55      5.55 o 
  -7   4   9        0.06        4.60      4.10 o 
  -6   4   9     1008.55     1005.45     22.61 o 
  -5   4   9      473.20      485.84     12.53 o 
  -4   4   9      343.16      347.53      9.54 o 
  -3   4   9      249.78      210.66      8.54 o 
  -2   4   9      565.75      540.73     10.36 o 
  -1   4   9     2953.88     2951.09     55.12 o 
   0   4   9     5115.74     5089.63    112.51 o 
   1   4   9      125.65      141.76      8.17 o 
   2   4   9       96.51      117.49     13.77 o 
   3   4   9     2890.53     2919.67     51.74 o 
   4   4   9       12.69       16.04      3.87 o 
   5   4   9       62.80       62.61      5.04 o 
   6   4   9      372.18      397.06     12.15 o 
   7   4   9       59.27       54.87     11.85 o 
   8   4   9        4.05        7.21      5.18 o 
  -9   5   9       80.18       52.42     15.74 o 
  -8   5   9        1.06        6.31      3.46 o 
  -7   5   9      132.56      152.26      6.79 o 
  -6   5   9       14.41       13.99      4.27 o 
  -5   5   9      760.34      823.64     17.66 o 
  -4   5   9        0.24        3.39      2.25 o 
  -3   5   9       23.69       25.74      5.29 o 
  -2   5   9     1026.01     1041.20     18.11 o 
  -1   5   9        6.28        9.64      2.63 o 
   0   5   9        7.31        9.86      2.00 o 
   1   5   9       22.45       17.32      4.35 o 
   2   5   9      850.51      889.34     21.26 o 
   3   5   9       86.44       89.65      7.04 o 
   4   5   9      402.02      359.40     11.14 o 
   5   5   9     1140.67     1264.93     33.49 o 
   6   5   9       35.54       29.76      6.83 o 
   7   5   9      126.54      117.08     12.45 o 
   8   5   9       64.59       43.71     14.85 o 
  -8   6   9       13.94       10.49      3.32 o 
  -7   6   9       13.55       12.55      3.99 o 
  -6   6   9       21.72       14.81      4.78 o 
  -5   6   9       22.29       20.64      5.67 o 
  -4   6   9       10.81       13.74      5.07 o 
  -3   6   9      110.92      143.97     13.82 o 
  -2   6   9      168.21      153.12      4.56 o 
  -1   6   9      190.21      182.49      4.93 o 
   0   6   9       35.96       33.02      2.32 o 
   1   6   9       64.90       75.98     14.30 o 
   2   6   9      169.26      158.38     10.63 o 
   3   6   9       40.45       21.65      7.29 o 
   4   6   9        3.08        4.17      2.59 o 
   5   6   9       63.49       63.91     11.54 o 
   6   6   9       63.46       54.83     12.09 o 
   7   6   9       18.04       15.19      7.10 o 
  -8   7   9       30.71       22.40      8.18 o 
  -7   7   9        3.95        4.13      2.23 o 
  -6   7   9      241.91      252.62      9.63 o 
  -5   7   9        2.61        7.26      3.18 o 
  -4   7   9       95.64      112.39      7.59 o 
  -3   7   9        4.64        5.04      2.15 o 
  -2   7   9      166.18      159.04      7.61 o 
  -1   7   9      166.47      183.02      5.39 o 
   0   7   9        0.03        1.94      1.10 o 
   1   7   9      115.73      154.69     10.62 o 
   2   7   9        6.85        5.09      4.41 o 
   3   7   9       22.49       17.39      5.05 o 
   4   7   9        5.67        7.58      3.61 o 
   5   7   9        3.00        6.22      3.53 o 
   6   7   9       15.80       13.22      5.31 o 
   7   7   9        0.09        3.49      4.54 o 
  -7   8   9       10.74        7.21      4.97 o 
  -6   8   9       52.03       40.06      9.91 o 
  -5   8   9      169.23      206.70     16.04 o 
  -4   8   9       16.18       11.56      3.41 o 
  -3   8   9       56.79       54.36     13.91 o 
  -2   8   9       61.12       71.03      6.27 o 
  -1   8   9       26.41       22.06      5.47 o 
   0   8   9        1.16        6.55      3.96 o 
   1   8   9        3.95        5.92      3.67 o 
   2   8   9       29.11       31.33      8.32 o 
   3   8   9       40.48       22.74      6.32 o 
   4   8   9      153.47      131.59     14.89 o 
   5   8   9       39.39       26.40      5.95 o 
   6   8   9        0.00        3.14      4.49 o 
  -5   9   9       17.30        4.32      6.94 o 
  -4   9   9      129.62      120.20     15.15 o 
  -3   9   9       23.05       23.42     11.15 o 
  -2   9   9        6.46        9.46      6.20 o 
  -1   9   9       51.55       59.28     14.73 o 
   0   9   9       26.34       25.45      8.08 o 
   1   9   9        3.87        0.15      5.83 o 
   2   9   9        2.41        4.14      5.23 o 
   3   9   9        8.31        9.68      8.50 o 
   4   9   9       28.93       19.49      7.21 o 
  -3  10   9       12.91       11.42      5.35 o 
  -2  10   9       49.08       40.53     11.53 o 
  -1  10   9       11.44       10.05      4.39 o 
   0  10   9       40.79       30.71      7.79 o 
   1  10   9        7.58        4.77      4.08 o 
   2  10   9        1.89        0.16      4.82 o 
 -10   0  10        6.28        7.61      5.98 o 
  -9   0  10       22.47       28.14      9.53 o 
  -8   0  10        1.81       13.86     10.16 o 
  -7   0  10     3179.64     3649.31    175.77 o 
  -6   0  10      349.43      344.23     19.74 o 
  -5   0  10      599.07      583.35     28.74 o 
  -4   0  10     1543.74     1649.07     46.19 o 
  -3   0  10    11167.99    12089.58    306.54 o 
  -2   0  10     9362.45     8831.95    110.81 o 
  -1   0  10     9185.06     9186.31    113.71 o 
   0   0  10     2356.60     2271.38     45.63 o 
   1   0  10       92.63       93.45      2.31 o 
   2   0  10     4903.68     4723.47     70.33 o 
   3   0  10      276.88      371.87     13.14 o 
   4   0  10      285.64      336.50     10.03 o 
   5   0  10     1958.99     2170.57     57.43 o 
   6   0  10      305.76      322.26      8.09 o 
   7   0  10      206.38      205.52      9.87 o 
   8   0  10      256.88      296.31     16.73 o 
   9   0  10        0.76        5.71     13.63 o 
 -10   1  10        4.91        6.56      3.57 o 
  -9   1  10       18.02       18.75      5.41 o 
  -8   1  10      106.56      136.12     10.44 o 
  -7   1  10      606.86      575.50     29.44 o 
  -6   1  10       17.76        9.35      3.29 o 
  -5   1  10      453.60      520.95     14.47 o 
  -4   1  10       14.64       19.51      6.56 o 
  -3   1  10      262.27      259.44      8.47 o 
  -2   1  10     4543.62     4364.57     40.32 o 
  -1   1  10       20.71       26.77      2.89 o 
   0   1  10     1241.88     1234.03     15.41 o 
   1   1  10      662.88      673.65      8.08 o 
   2   1  10     1702.34     1629.98     31.36 o 
   3   1  10      206.09      205.83      3.22 o 
   4   1  10       24.95       27.32      4.00 o 
   5   1  10      333.31      326.60      7.18 o 
   6   1  10       31.83       25.30      4.90 o 
   7   1  10       69.93       80.31     12.91 o 
   8   1  10       22.62       16.90      4.99 o 
   9   1  10       49.01       51.27     11.68 o 
 -10   2  10        0.56        1.97      4.45 o 
  -9   2  10       20.46       12.95      6.08 o 
  -8   2  10      173.80      105.78     22.47 o 
  -7   2  10        8.19        6.57      3.31 o 
  -6   2  10        1.64        5.54      2.72 o 
  -5   2  10       27.71       22.16      5.33 o 
  -4   2  10       81.78       83.65      6.04 o 
  -3   2  10     1877.64     1832.77     46.87 o 
  -2   2  10      274.48      239.96      5.38 o 
  -1   2  10     1920.34     1751.14     14.07 o 
   0   2  10      614.33      523.87      6.66 o 
   1   2  10        0.50        1.19      0.87 o 
   2   2  10      742.06      747.06     10.78 o 
   3   2  10        1.03        1.13      0.98 o 
   4   2  10     1017.31     1013.86     21.50 o 
   5   2  10       10.31        6.32      1.96 o 
   6   2  10       63.45       69.69      5.11 o 
   7   2  10      119.60      139.14      7.27 o 
   8   2  10        6.41        3.80      4.96 o 
   9   2  10      166.86      176.26     12.18 o 
 -10   3  10       14.20        7.98      2.49 o 
  -9   3  10       21.61       16.45      6.18 o 
  -8   3  10      679.70      798.18     25.57 o 
  -7   3  10      229.33      245.97     13.07 o 
  -6   3  10      641.40      708.46     20.28 o 
  -5   3  10      132.26      136.68      5.31 o 
  -4   3  10      178.16      188.84      7.80 o 
  -3   3  10     1015.94      942.60     15.77 o 
  -2   3  10      225.64      233.84      3.90 o 
  -1   3  10      557.82      596.43      9.59 o 
   0   3  10       38.02       40.84      2.70 o 
   1   3  10     5073.28     4655.00     54.98 o 
   2   3  10      624.22      622.34      8.61 o 
   3   3  10      113.44       93.64      2.23 o 
   4   3  10      127.50      143.12      2.99 o 
   5   3  10        0.74        2.05      1.50 o 
   6   3  10      297.03      323.01     13.81 o 
   7   3  10       11.61        2.72      3.58 o 
   8   3  10        7.17        9.37      4.63 o 
   9   3  10       29.05       22.78     13.16 o 
  -9   4  10       78.52       65.19     13.67 o 
  -8   4  10       93.38      125.69     11.79 o 
  -7   4  10       37.63       28.75      5.87 o 
  -6   4  10        0.67        6.09      3.39 o 
  -5   4  10       84.18      100.55      6.07 o 
  -4   4  10       50.43       58.88      4.38 o 
  -3   4  10      608.34      623.04     16.06 o 
  -2   4  10       64.82       53.84      4.75 o 
  -1   4  10      830.55     1001.29     17.41 o 
   0   4  10      443.94      442.87      7.50 o 
   1   4  10     2006.61     2160.42     63.96 o 
   2   4  10        0.10        1.15      3.34 o 
   3   4  10      332.17      334.20      4.91 o 
   4   4  10        4.70        2.32      2.30 o 
   5   4  10      291.73      291.24      7.26 o 
   6   4  10       64.12       54.78      6.53 o 
   7   4  10      234.27      222.26      7.74 o 
   8   4  10        1.48        2.71      3.45 o 
  -9   5  10       86.10      119.27     11.31 o 
  -8   5  10       32.59       29.95     10.19 o 
  -7   5  10       14.71       17.96      4.53 o 
  -6   5  10       12.95       10.13      3.83 o 
  -5   5  10        7.29        7.05      3.98 o 
  -4   5  10       56.17       55.33      9.78 o 
  -3   5  10      537.86      514.45     11.84 o 
  -2   5  10     1175.63     1212.84     21.67 o 
  -1   5  10      221.53      236.28      4.90 o 
   0   5  10      270.80      242.81      7.68 o 
   1   5  10       40.08       56.25     13.05 o 
   2   5  10      789.97      813.44     26.08 o 
   3   5  10       84.30      102.72      9.55 o 
   4   5  10        8.63        5.53      3.87 o 
   5   5  10       17.02       12.01      4.94 o 
   6   5  10        2.59        8.18      3.55 o 
   7   5  10      142.98      146.10     24.04 o 
   8   5  10       60.85       63.17     23.31 o 
  -8   6  10       73.48       53.84     14.75 o 
  -7   6  10       97.64       95.28     18.47 o 
  -6   6  10        5.13        7.98      2.87 o 
  -5   6  10      211.31      201.96      7.31 o 
  -4   6  10       59.93       47.46     10.91 o 
  -3   6  10       17.92       15.91      3.95 o 
  -2   6  10       50.70       74.42      7.71 o 
  -1   6  10       25.53       21.83      4.73 o 
   0   6  10       50.31       50.16      3.68 o 
   1   6  10       32.35       16.98      4.70 o 
   2   6  10       12.60        8.30      3.64 o 
   3   6  10        0.09       -2.04      4.78 o 
   4   6  10       23.74       16.45      7.10 o 
   5   6  10       23.57       29.30      6.83 o 
   6   6  10       19.72        9.79      5.40 o 
   7   6  10        2.05        0.33      5.48 o 
  -7   7  10        5.68       13.85      5.57 o 
  -6   7  10       14.66       21.19      5.36 o 
  -5   7  10       19.10       12.20      4.34 o 
  -4   7  10       50.07       66.79     13.60 o 
  -3   7  10        2.28        6.34      3.18 o 
  -2   7  10       43.63       41.16      7.54 o 
  -1   7  10       49.44       55.13      9.79 o 
   0   7  10      139.89      167.24     14.78 o 
   1   7  10       50.49       59.91     12.75 o 
   2   7  10       40.05       51.74     13.62 o 
   3   7  10       90.77       82.36     15.50 o 
   4   7  10      176.17      177.53      9.31 o 
   5   7  10        0.03        6.80      3.22 o 
   6   7  10       24.06       11.97      5.54 o 
  -6   8  10       14.03        9.03      4.75 o 
  -5   8  10       29.65       27.27      6.35 o 
  -4   8  10        0.56        1.85      2.69 o 
  -3   8  10      117.55       94.16      7.43 o 
  -2   8  10       47.65       44.78      9.74 o 
  -1   8  10       49.03       47.93     10.07 o 
   0   8  10        2.54        8.35      4.26 o 
   1   8  10       32.55       32.30      6.22 o 
   2   8  10        7.32       11.63      5.78 o 
   3   8  10       20.74       19.17      6.14 o 
   4   8  10       51.86       35.85     10.71 o 
   5   8  10        7.57        5.69      3.99 o 
  -5   9  10       31.63       31.11      8.87 o 
  -4   9  10        8.22        8.49      4.11 o 
  -3   9  10       12.62        5.65      6.55 o 
  -2   9  10       45.49       33.40      9.12 o 
  -1   9  10       69.72       56.66     14.63 o 
   0   9  10        6.12        9.86      7.05 o 
   1   9  10       17.38       12.87      4.55 o 
   2   9  10       51.23       41.49     12.81 o 
   3   9  10       33.55       26.83      6.87 o 
   4   9  10       15.91       14.34      6.10 o 
  -2  10  10        2.21       -1.47      5.04 o 
  -1  10  10       18.55       11.83      6.55 o 
   0  10  10       17.91       14.81      6.53 o 
   1  10  10       16.15       10.32      4.66 o 
 -10   1  11        0.01        1.92      3.53 o 
  -9   1  11       15.44       16.45      5.38 o 
  -8   1  11      355.34      395.40     17.43 o 
  -7   1  11     2324.33     2477.83     49.89 o 
  -6   1  11      147.95      158.65      8.24 o 
  -5   1  11       17.25       26.88      4.44 o 
  -4   1  11     1251.09     1234.02     29.82 o 
  -3   1  11     3336.01     3223.55     92.36 o 
  -2   1  11     3383.72     3435.54     52.95 o 
  -1   1  11     6482.16     6659.29    104.93 o 
   0   1  11      766.43      840.95      9.59 o 
   1   1  11      862.12      809.04     10.37 o 
   2   1  11     3487.57     3293.33     60.12 o 
   3   1  11        0.02        2.45      1.31 o 
   4   1  11      341.23      302.77      8.11 o 
   5   1  11      228.91      241.57      5.93 o 
   6   1  11      402.76      391.15      8.56 o 
   7   1  11      458.32      479.86     17.69 o 
   8   1  11      309.76      383.38     17.40 o 
   9   1  11       92.28       73.54     17.81 o 
 -10   2  11       27.09       24.28      7.92 o 
  -9   2  11       26.34       14.96      6.48 o 
  -8   2  11      488.14      571.05     19.19 o 
  -7   2  11        2.14       -0.81      4.53 o 
  -6   2  11       32.93       41.84      6.89 o 
  -5   2  11       79.13       80.52      6.84 o 
  -4   2  11        3.94        8.77      2.83 o 
  -3   2  11       40.30       68.90      6.46 o 
  -2   2  11      211.60      184.04      5.25 o 
  -1   2  11      361.60      370.73      7.95 o 
   0   2  11     1754.46     1636.76     21.04 o 
   1   2  11      594.75      702.17     10.18 o 
   2   2  11     1084.24     1213.14     14.12 o 
   3   2  11       72.89       78.88      3.37 o 
   4   2  11      933.00      941.27     21.26 o 
   5   2  11      413.55      421.98      7.56 o 
   6   2  11        2.30        4.19      2.67 o 
   7   2  11      217.34      223.90      9.76 o 
   8   2  11        0.89       -5.11      5.01 o 
   9   2  11        1.26        4.32      4.21 o 
 -10   3  11       12.76       11.11      4.99 o 
  -9   3  11        0.57       11.61      4.24 o 
  -8   3  11      255.08      279.60     11.15 o 
  -7   3  11      557.80      595.60     21.93 o 
  -6   3  11      233.53      259.08     11.20 o 
  -5   3  11        1.99        2.15      2.98 o 
  -4   3  11      227.39      221.39      6.16 o 
  -3   3  11        5.50        5.44      1.74 o 
  -2   3  11      944.89      922.14     14.01 o 
  -1   3  11      423.46      431.31      8.96 o 
   0   3  11        0.20        1.50      0.85 o 
   1   3  11      647.11      613.51      8.86 o 
   2   3  11     2027.12     2088.95     30.06 o 
   3   3  11       42.85       36.66      3.54 o 
   4   3  11      432.14      411.92      8.47 o 
   5   3  11       43.93       32.04      5.35 o 
   6   3  11      589.59      651.65     32.48 o 
   7   3  11        1.03        5.82      3.85 o 
   8   3  11       16.48       10.98      5.34 o 
  -9   4  11        3.08        2.41      4.92 o 
  -8   4  11      161.72      153.19      9.66 o 
  -7   4  11      210.24      187.79      8.26 o 
  -6   4  11        5.24        4.95      2.99 o 
  -5   4  11      552.81      539.85     13.25 o 
  -4   4  11       61.98       54.50      6.31 o 
  -3   4  11      237.88      224.39      5.06 o 
  -2   4  11     1269.46     1268.27     23.35 o 
  -1   4  11     1417.65     1485.60     19.22 o 
   0   4  11      353.59      377.88     12.18 o 
   1   4  11       35.72       38.28      2.66 o 
   2   4  11      776.58      775.62     12.45 o 
   3   4  11      530.62      533.93      9.90 o 
   4   4  11      446.06      429.83      7.26 o 
   5   4  11       31.34       28.30      6.29 o 
   6   4  11        0.81        2.77      2.58 o 
   7   4  11       32.69       33.44      8.80 o 
   8   4  11       23.81       24.93     10.98 o 
  -9   5  11        8.67        9.03      4.55 o 
  -8   5  11       18.85       23.52      7.13 o 
  -7   5  11        8.35        8.03      5.72 o 
  -6   5  11      615.84      699.45     23.67 o 
  -5   5  11       48.47       34.72      7.38 o 
  -4   5  11      270.52      255.61      9.42 o 
  -3   5  11      145.47      168.83      7.76 o 
  -2   5  11       64.56       57.59      4.90 o 
  -1   5  11       92.83       85.67      4.94 o 
   0   5  11      726.26      826.02     15.64 o 
   1   5  11      797.25      823.58     18.61 o 
   2   5  11       66.55       51.12     12.67 o 
   3   5  11      343.37      344.63     11.03 o 
   4   5  11        0.62       -2.77      5.80 o 
   5   5  11       39.87       35.30      8.01 o 
   6   5  11        5.82        3.05      2.90 o 
   7   5  11        0.12        6.63      4.73 o 
   8   5  11        8.37        2.15      4.62 o 
  -8   6  11       26.46       21.80      9.06 o 
  -7   6  11       11.13        8.97      3.19 o 
  -6   6  11       46.37       42.38     10.59 o 
  -5   6  11        5.51        4.50      2.64 o 
  -4   6  11      735.82      782.46     20.83 o 
  -3   6  11       47.44       48.99      9.14 o 
  -2   6  11       22.59       28.42      4.91 o 
  -1   6  11      330.47      326.12      8.51 o 
   0   6  11       62.43       61.81      2.33 o 
   1   6  11       38.73       35.07      7.39 o 
   2   6  11      132.56      149.72     12.63 o 
   3   6  11      145.17      143.64      7.95 o 
   4   6  11       21.82       22.63      6.66 o 
   5   6  11        6.11        6.69      2.77 o 
   6   6  11       96.77       86.50     11.23 o 
   7   6  11        3.53        4.00      4.79 o 
  -7   7  11        2.49        5.43      4.08 o 
  -6   7  11       23.86       15.69      6.71 o 
  -5   7  11        5.35        6.47      3.04 o 
  -4   7  11        5.44        2.43      3.67 o 
  -3   7  11      106.60      105.63     16.51 o 
  -2   7  11      289.71      303.25     11.28 o 
  -1   7  11       76.33       99.05      8.96 o 
   0   7  11      163.36      214.45     13.21 o 
   1   7  11      370.12      425.47     17.72 o 
   2   7  11       55.35       61.87     16.38 o 
   3   7  11       51.61       37.23      8.63 o 
   4   7  11        1.02        4.95      3.61 o 
   5   7  11       46.68       41.67      8.98 o 
   6   7  11       19.03       16.78      6.55 o 
  -6   8  11        0.08        6.06      4.93 o 
  -5   8  11       12.17       13.94      5.92 o 
  -4   8  11      181.12      189.66     11.23 o 
  -3   8  11        0.27       -0.41      3.76 o 
  -2   8  11        6.42       11.28      4.26 o 
  -1   8  11      302.27      278.51     10.32 o 
   0   8  11       44.03       53.36     13.44 o 
   1   8  11        0.56       -0.90      5.18 o 
   2   8  11        1.91        2.58      5.17 o 
   3   8  11       10.93       11.98      5.62 o 
   4   8  11      158.87      146.81     13.58 o 
   5   8  11        2.37        5.57      3.64 o 
  -5   9  11       40.95       31.64     11.53 o 
  -4   9  11       24.00        9.98      7.91 o 
  -3   9  11       84.55       72.05     19.78 o 
  -2   9  11       34.96       32.23      8.46 o 
  -1   9  11        0.74        3.64      4.03 o 
   0   9  11        4.28        3.25      3.55 o 
   1   9  11       32.55       26.48     10.33 o 
   2   9  11       28.33       25.78      8.95 o 
   3   9  11        1.28        2.79      4.37 o 
   4   9  11       80.48       48.91     14.57 o 
  -2  10  11        0.02        4.90      4.35 o 
  -1  10  11        2.37        6.55      5.30 o 
   0  10  11        0.03       -1.70      5.19 o 
   1  10  11        0.00        6.06      4.88 o 
 -10   0  12      102.32       82.05     23.28 o 
  -9   0  12        0.14        0.77      6.60 o 
  -8   0  12       84.36       59.52     24.03 o 
  -7   0  12      216.39      284.49     25.18 o 
  -6   0  12       26.69       24.77     13.49 o 
  -5   0  12      387.48      414.89     21.20 o 
  -4   0  12      299.79      333.94     16.05 o 
  -3   0  12       16.18       18.75      6.43 o 
  -2   0  12     6093.07     6331.02    200.48 o 
  -1   0  12     8326.91     8345.44    137.02 o 
   0   0  12       13.62        8.79      2.20 o 
   1   0  12     7797.49     7445.11     96.14 o 
   2   0  12        8.80        7.65      3.53 o 
   3   0  12      381.73      455.66     13.90 o 
   4   0  12     2125.51     2335.66     67.84 o 
   5   0  12       55.97       59.23      2.27 o 
   6   0  12      216.30      266.57     11.22 o 
   7   0  12       46.04       28.87      8.52 o 
   8   0  12      129.21      101.38     27.60 o 
   9   0  12       74.97       34.87     15.28 o 
 -10   1  12        0.54        2.50      3.97 o 
  -9   1  12       17.63       29.78      8.40 o 
  -8   1  12       31.65       24.54      7.62 o 
  -7   1  12     1085.84     1201.80     30.32 o 
  -6   1  12       68.68       54.00      9.78 o 
  -5   1  12      472.16      489.70     13.55 o 
  -4   1  12     3630.58     3657.52     70.92 o 
  -3   1  12     2137.83     2355.61     39.97 o 
  -2   1  12     3368.17     3299.61     46.01 o 
  -1   1  12     6893.39     6922.35    123.53 o 
   0   1  12      654.44      639.85     13.77 o 
   1   1  12      157.39      171.50      3.47 o 
   2   1  12      437.93      414.24      5.72 o 
   3   1  12       60.19       44.46      3.72 o 
   4   1  12        4.97        7.93      2.15 o 
   5   1  12        4.27        8.21      2.34 o 
   6   1  12      102.51      113.17      4.52 o 
   7   1  12       33.37       29.46      6.76 o 
   8   1  12      139.49      158.55     20.52 o 
   9   1  12        1.93        2.39      6.45 o 
 -10   2  12       18.95       16.55      6.44 o 
  -9   2  12      123.62      100.79     12.55 o 
  -8   2  12        3.58        4.61      5.10 o 
  -7   2  12        9.08        1.75      4.44 o 
  -6   2  12     1482.45     1601.21     40.22 o 
  -5   2  12      204.50      175.23      6.02 o 
  -4   2  12      232.52      221.63     15.37 o 
  -3   2  12      127.38      153.77      6.71 o 
  -2   2  12      387.59      433.43      8.21 o 
  -1   2  12     3070.04     2940.91     73.68 o 
   0   2  12      247.71      296.20      3.29 o 
   1   2  12        5.94        5.56      1.48 o 
   2   2  12      356.39      477.30      5.65 o 
   3   2  12       22.31       26.69      2.80 o 
   4   2  12      408.62      415.11     12.75 o 
   5   2  12        4.86        6.28      1.67 o 
   6   2  12      285.30      237.98      9.33 o 
   7   2  12       19.33       32.80      6.55 o 
   8   2  12       42.22       36.56      8.80 o 
   9   2  12       23.90       19.29      7.50 o 
 -10   3  12       13.58       16.79      9.41 o 
  -9   3  12        2.09        7.72      3.14 o 
  -8   3  12      135.88      154.39      8.45 o 
  -7   3  12      150.14      183.24     13.68 o 
  -6   3  12       39.06       36.40      8.11 o 
  -5   3  12      314.67      312.24     10.92 o 
  -4   3  12      142.17      145.23      5.87 o 
  -3   3  12     1439.07     1343.69     20.58 o 
  -2   3  12      136.15      118.78      3.32 o 
  -1   3  12     3078.73     3154.28     64.64 o 
   0   3  12     3529.48     3514.42     44.61 o 
   1   3  12      190.70      171.19      4.12 o 
   2   3  12     1191.82     1332.57     16.09 o 
   3   3  12      145.46      160.06      2.86 o 
   4   3  12       14.85       15.38      2.15 o 
   5   3  12       44.80       42.52      3.42 o 
   6   3  12      234.47      215.31      7.98 o 
   7   3  12        4.78        6.29      2.16 o 
   8   3  12       62.66       73.39     17.26 o 
  -9   4  12       26.32       16.01      6.94 o 
  -8   4  12       10.13        8.29      4.83 o 
  -7   4  12        0.01        1.75      3.13 o 
  -6   4  12      207.32      255.51     14.05 o 
  -5   4  12      199.98      224.17      9.23 o 
  -4   4  12     1259.19     1327.68     33.02 o 
  -3   4  12      280.33      274.55      5.34 o 
  -2   4  12       54.77       77.28      3.96 o 
  -1   4  12       11.57       12.56      2.98 o 
   0   4  12      269.33      240.81      4.93 o 
   1   4  12      349.43      290.58      6.40 o 
   2   4  12      102.22       80.27      5.18 o 
   3   4  12        1.33        1.80      1.22 o 
   4   4  12      341.80      306.70      3.87 o 
   5   4  12       13.07        7.11      2.27 o 
   6   4  12      218.96      215.59      7.09 o 
   7   4  12        7.70       12.99      4.37 o 
   8   4  12       27.84       25.88     12.22 o 
  -9   5  12        0.36        4.06      3.05 o 
  -8   5  12       21.05       11.66      4.02 o 
  -7   5  12      142.93      147.33     15.33 o 
  -6   5  12        4.05       -1.07      3.29 o 
  -5   5  12      436.66      455.28     15.05 o 
  -4   5  12       67.38       47.29      6.92 o 
  -3   5  12     1653.63     1688.93     40.52 o 
  -2   5  12      377.69      378.57      8.61 o 
  -1   5  12      246.31      266.81      8.06 o 
   0   5  12      126.71      140.56      3.57 o 
   1   5  12      315.79      312.31     13.41 o 
   2   5  12       45.47       38.97     10.13 o 
   3   5  12      218.88      231.70      7.19 o 
   4   5  12      179.10      193.34      6.85 o 
   5   5  12      303.90      297.69     11.94 o 
   6   5  12       84.36       89.41      8.02 o 
   7   5  12       36.06       34.68     10.23 o 
  -8   6  12       10.02        6.30      3.34 o 
  -7   6  12      114.90      107.25     20.00 o 
  -6   6  12        3.09        6.38      3.57 o 
  -5   6  12      349.93      334.76     18.53 o 
  -4   6  12      302.67      298.75     13.84 o 
  -3   6  12      211.48      228.26      8.98 o 
  -2   6  12       14.52       16.75      4.29 o 
  -1   6  12        5.58        7.25      1.85 o 
   0   6  12        5.29        4.65      2.50 o 
   1   6  12        0.14        1.50      3.77 o 
   2   6  12      383.24      398.04     16.72 o 
   3   6  12      346.33      373.19     23.25 o 
   4   6  12      201.29      170.11     11.88 o 
   5   6  12       46.23       48.95     12.97 o 
   6   6  12        7.19        7.58      3.29 o 
   7   6  12       54.63       46.52     14.98 o 
  -7   7  12        0.27        9.92      3.47 o 
  -6   7  12        2.04        2.56      3.02 o 
  -5   7  12       34.69       29.31      7.61 o 
  -4   7  12      195.61      222.49     10.28 o 
  -3   7  12       10.32       12.32      4.07 o 
  -2   7  12        0.01       -1.02      2.20 o 
  -1   7  12      118.20      132.01      5.18 o 
   0   7  12       53.84       44.22      9.32 o 
   1   7  12       27.80       30.25      7.03 o 
   2   7  12      107.64       77.17     18.83 o 
   3   7  12      382.08      326.36     12.92 o 
   4   7  12        0.34        4.41      2.41 o 
   5   7  12        7.99        9.10      3.65 o 
   6   7  12       14.42       10.03      4.95 o 
  -6   8  12        0.06        4.16      2.82 o 
  -5   8  12        6.62       11.56      5.20 o 
  -4   8  12       52.39       39.63      8.55 o 
  -3   8  12        8.07        7.73      4.44 o 
  -2   8  12      173.05      187.18      8.79 o 
  -1   8  12        2.87        9.33      4.32 o 
   0   8  12        0.27        1.27      2.91 o 
   1   8  12      158.76      198.39     24.33 o 
   2   8  12       65.16       56.26     17.40 o 
   3   8  12       27.07       22.04      5.67 o 
   4   8  12       15.05       14.01      4.58 o 
   5   8  12       10.01        8.50      4.33 o 
  -5   9  12        1.57        3.16      3.54 o 
  -4   9  12        2.19        8.50      4.66 o 
  -3   9  12        4.30        3.16      4.03 o 
  -2   9  12        0.08        0.77      5.54 o 
  -1   9  12        0.08        5.15      4.55 o 
   0   9  12        0.01       -2.76      3.76 o 
   1   9  12       15.96       11.90      5.71 o 
   2   9  12        2.01        2.59      4.43 o 
   3   9  12        6.15        1.58      4.31 o 
  -1  10  12       66.02       56.19     18.32 o 
 -10   1  13       14.98       17.92      6.59 o 
  -9   1  13       62.94       50.70     10.68 o 
  -8   1  13      283.89      278.86     10.64 o 
  -7   1  13     1073.16     1090.05     24.12 o 
  -6   1  13     1188.16     1184.33     35.29 o 
  -5   1  13     1143.40     1111.85     24.32 o 
  -4   1  13      198.61      234.90      5.55 o 
  -3   1  13     1189.60     1128.72     47.11 o 
  -2   1  13     4500.05     4196.26    106.69 o 
  -1   1  13       45.92       34.50      6.60 o 
   0   1  13      335.92      375.34      6.42 o 
   1   1  13     2183.68     2101.56     37.74 o 
   2   1  13      139.01      179.70      3.99 o 
   3   1  13      101.87      134.13      3.61 o 
   4   1  13        4.86        3.51      1.31 o 
   5   1  13        2.31        4.25      2.39 o 
   6   1  13       49.56       48.50      3.20 o 
   7   1  13      968.64     1085.93     26.73 o 
   8   1  13      220.78      172.80     12.84 o 
   9   1  13        1.21        7.44      4.04 o 
 -10   2  13        7.76        2.14      5.49 o 
  -9   2  13        5.24        7.53      2.91 o 
  -8   2  13        6.64        5.93      4.06 o 
  -7   2  13      138.93      131.25      9.88 o 
  -6   2  13       12.18        8.85      4.37 o 
  -5   2  13      224.89      204.71     10.83 o 
  -4   2  13       31.17       30.23      4.30 o 
  -3   2  13       55.91       28.58     12.06 o 
  -2   2  13        0.07        4.30      5.45 o 
  -1   2  13     1690.32     1662.60     30.36 o 
   0   2  13      979.47     1010.40     13.17 o 
   1   2  13      473.93      431.04      5.29 o 
   2   2  13        0.01        0.06      0.87 o 
   3   2  13       85.51       56.60      7.24 o 
   4   2  13       46.54       42.90      4.11 o 
   5   2  13       77.74       57.00      3.60 o 
   6   2  13        8.95        9.48      1.94 o 
   7   2  13       73.65       58.42     14.01 o 
   8   2  13      211.05      224.63     14.79 o 
 -10   3  13       23.44       23.05      8.64 o 
  -9   3  13       15.51       15.57      5.77 o 
  -8   3  13       36.28       46.62     12.55 o 
  -7   3  13      203.01      229.37      7.84 o 
  -6   3  13      181.09      181.20      6.37 o 
  -5   3  13      672.61      719.37     23.12 o 
  -4   3  13     1394.13     1571.09     55.62 o 
  -3   3  13      346.82      358.78     12.13 o 
  -2   3  13      144.46      153.30      3.71 o 
  -1   3  13        0.66        7.26      2.79 o 
   0   3  13      224.84      273.49      7.15 o 
   1   3  13     3127.85     3414.49     20.03 o 
   2   3  13      234.30      279.19      4.36 o 
   3   3  13       25.57       38.11      2.76 o 
   4   3  13      307.88      275.59      5.81 o 
   5   3  13      110.83      110.59      8.86 o 
   6   3  13        5.12        1.78      3.44 o 
   7   3  13       26.33       29.60      7.50 o 
   8   3  13      129.39       94.85     29.22 o 
  -9   4  13       26.03       40.31     10.67 o 
  -8   4  13       55.30       47.12     13.12 o 
  -7   4  13       23.40       19.65      4.51 o 
  -6   4  13      373.21      342.15     12.50 o 
  -5   4  13      493.43      530.68     18.12 o 
  -4   4  13     2519.62     2652.46     62.19 o 
  -3   4  13       96.82       86.10      5.25 o 
  -2   4  13        0.42        0.52      1.59 o 
  -1   4  13      732.50      766.88     13.36 o 
   0   4  13      156.26      179.49      4.20 o 
   1   4  13      305.81      294.68      6.98 o 
   2   4  13      329.60      319.10      6.40 o 
   3   4  13      166.03      173.35      4.23 o 
   4   4  13       18.36       13.30      2.19 o 
   5   4  13      400.05      424.59     15.32 o 
   6   4  13       27.48       23.32      9.58 o 
   7   4  13        0.50        8.55      8.64 o 
   8   4  13       81.82       76.93     26.25 o 
  -9   5  13        2.12        2.97      4.41 o 
  -8   5  13        1.99        6.01      5.95 o 
  -7   5  13        0.07        0.79      3.90 o 
  -6   5  13      756.61      730.16     21.65 o 
  -5   5  13      397.15      377.83     15.02 o 
  -4   5  13      112.58      112.00      5.72 o 
  -3   5  13       53.69       34.07      9.37 o 
  -2   5  13      199.99      214.39      5.76 o 
  -1   5  13      116.81      115.86      4.46 o 
   0   5  13      128.35      116.46      3.01 o 
   1   5  13       12.65        7.85      3.23 o 
   2   5  13     1676.53     1721.92     38.29 o 
   3   5  13      352.64      344.97     11.05 o 
   4   5  13      615.39      625.62     19.42 o 
   5   5  13       36.62       26.65      6.25 o 
   6   5  13       65.40       50.64     13.06 o 
   7   5  13       52.39       41.39     26.36 o 
  -8   6  13        9.78       15.28      7.67 o 
  -7   6  13       10.43        6.94      4.51 o 
  -6   6  13       93.03       90.68      8.14 o 
  -5   6  13       65.00       67.43     14.48 o 
  -4   6  13       20.47        9.08      4.57 o 
  -3   6  13      899.40      984.98     33.50 o 
  -2   6  13        0.78        1.69      2.06 o 
  -1   6  13       27.24       25.73      3.79 o 
   0   6  13       36.65       33.81      1.29 o 
   1   6  13       87.68       78.92     10.02 o 
   2   6  13       80.18       76.63     17.43 o 
   3   6  13      200.27      195.05      7.49 o 
   4   6  13        0.16        4.38      3.49 o 
   5   6  13       88.24      121.79     18.19 o 
   6   6  13        0.75        1.04      3.97 o 
   7   6  13        4.52        9.82      6.89 o 
  -7   7  13       19.13       14.53      4.75 o 
  -6   7  13       67.69       55.11     14.00 o 
  -5   7  13      136.44      129.06      9.82 o 
  -4   7  13       17.72       16.36      4.96 o 
  -3   7  13       78.68       68.60     15.25 o 
  -2   7  13      293.53      313.22      9.76 o 
  -1   7  13        4.07        8.51      2.73 o 
   0   7  13       15.62       23.33      7.50 o 
   1   7  13       26.89       22.64      6.77 o 
   2   7  13      156.87      156.11      9.96 o 
   3   7  13      117.85       93.41     20.49 o 
   4   7  13       12.05       17.82      5.95 o 
   5   7  13        1.96        1.92      3.48 o 
   6   7  13       42.77       24.98      9.72 o 
  -6   8  13       90.37      101.25     22.70 o 
  -5   8  13        5.36        8.16      3.01 o 
  -4   8  13       72.76       67.72     16.93 o 
  -3   8  13        0.04        4.55      3.27 o 
  -2   8  13      185.71      194.51     11.30 o 
  -1   8  13       82.31       71.87     19.12 o 
   0   8  13        0.62        2.84      3.70 o 
   1   8  13        8.27        7.94      3.52 o 
   2   8  13       16.95       24.55      7.62 o 
   3   8  13        1.77        2.77      4.41 o 
   4   8  13        0.61        7.89      2.93 o 
   5   8  13        0.00        6.20      6.72 o 
  -4   9  13       81.80       55.31     15.94 o 
  -3   9  13        2.90        5.45      3.90 o 
  -2   9  13        7.27        5.80      4.27 o 
  -1   9  13      164.54      167.56     22.94 o 
   0   9  13        0.16        2.82      4.31 o 
   1   9  13        6.85        4.34      5.08 o 
   2   9  13       36.14       35.68      9.94 o 
   3   9  13        0.38        6.17      2.93 o 
 -10   0  14        9.85       10.43      5.31 o 
  -9   0  14        0.00        1.64      4.02 o 
  -8   0  14      366.94      354.80     39.00 o 
  -7   0  14        2.97       14.03      7.62 o 
  -6   0  14      341.64      348.57     21.70 o 
  -5   0  14      365.44      414.84     24.78 o 
  -4   0  14     3646.11     3224.35     99.96 o 
  -3   0  14     2132.49     1948.88     36.62 o 
  -2   0  14     8101.46     8833.49     34.00 o 
  -1   0  14     1912.58     1711.16     22.92 o 
   0   0  14       68.97       87.02      3.86 o 
   1   0  14      375.95      468.89     11.68 o 
   2   0  14      571.31      553.09     14.10 o 
   3   0  14      905.96     1066.83     27.05 o 
   4   0  14      475.52      500.40     20.45 o 
   5   0  14      227.82      258.83     24.25 o 
   6   0  14      179.47      194.68     14.76 o 
   7   0  14      948.21      971.72     34.43 o 
   8   0  14       18.41        5.17      9.67 o 
 -10   1  14        0.10        4.27      5.45 o 
  -9   1  14       78.20       84.18     20.73 o 
  -8   1  14       83.16      105.58     18.67 o 
  -7   1  14        3.54       -0.09      6.25 o 
  -6   1  14     1188.14     1331.67     30.84 o 
  -5   1  14      134.04      122.91      6.81 o 
  -4   1  14      224.94      246.64     14.10 o 
  -3   1  14     1480.78     1684.75     23.50 o 
  -2   1  14     2691.01     3039.11     43.43 o 
  -1   1  14     1803.76     2021.81     19.16 o 
   0   1  14     2410.28     2487.48     48.99 o 
   1   1  14     1870.49     1799.19     28.82 o 
   2   1  14      371.17      347.04      8.11 o 
   3   1  14       84.76       89.01     16.35 o 
   4   1  14       47.39       55.66     11.66 o 
   5   1  14      300.64      328.24     11.40 o 
   6   1  14       15.38       17.27      4.98 o 
   7   1  14      166.03      158.86     14.47 o 
   8   1  14       14.22       12.08      3.24 o 
 -10   2  14       33.09       43.48     11.99 o 
  -9   2  14       59.20       44.92      8.95 o 
  -8   2  14      713.22      622.66     19.50 o 
  -7   2  14       52.33       44.83      8.81 o 
  -6   2  14      447.69      471.29     14.86 o 
  -5   2  14     1069.38     1049.98     31.36 o 
  -4   2  14       69.48       75.91     16.17 o 
  -3   2  14     1283.84     1420.67     23.20 o 
  -2   2  14     2265.05     2289.97     30.38 o 
  -1   2  14      214.88      184.11      3.81 o 
   0   2  14      137.35      129.75      7.19 o 
   1   2  14      443.71      491.55      6.44 o 
   2   2  14     1354.09     1308.46     21.95 o 
   3   2  14      500.24      490.90     12.36 o 
   4   2  14       17.40       25.64      5.63 o 
   5   2  14      399.16      438.28      7.52 o 
   6   2  14        7.85        4.89      2.50 o 
   7   2  14      104.33      101.14     18.29 o 
   8   2  14       38.75       22.14      6.38 o 
  -9   3  14       38.71       24.02      8.40 o 
  -8   3  14       42.03       51.35     12.90 o 
  -7   3  14      345.64      351.58     13.01 o 
  -6   3  14       63.88       59.11      7.58 o 
  -5   3  14      116.54      117.81      5.85 o 
  -4   3  14       42.51       32.43      6.72 o 
  -3   3  14      412.52      421.08     14.16 o 
  -2   3  14      235.94      225.62      5.59 o 
  -1   3  14      425.71      397.73      9.79 o 
   0   3  14     2675.28     2727.71     46.33 o 
   1   3  14      771.52      847.01     10.52 o 
   2   3  14      415.92      421.43      8.15 o 
   3   3  14      301.06      337.56      6.52 o 
   4   3  14       24.43       19.12      2.35 o 
   5   3  14        1.45        5.53      2.45 o 
   6   3  14      468.23      479.64     16.83 o 
   7   3  14      132.26      137.21     11.12 o 
   8   3  14       63.84       80.33     20.00 o 
  -9   4  14       45.42       47.71     13.90 o 
  -8   4  14       14.17        7.89      4.30 o 
  -7   4  14      179.58      167.36      7.38 o 
  -6   4  14       26.78       18.06      4.05 o 
  -5   4  14      643.97      715.42     22.84 o 
  -4   4  14      416.47      418.15     13.93 o 
  -3   4  14      105.70      108.95      7.05 o 
  -2   4  14       27.44       30.25      5.63 o 
  -1   4  14       33.76       36.04      3.14 o 
   0   4  14        8.05       13.41      3.31 o 
   1   4  14      110.47      124.50      5.38 o 
   2   4  14        0.88        1.15      1.10 o 
   3   4  14      511.05      530.00     10.28 o 
   4   4  14        7.37        5.06      2.14 o 
   5   4  14       14.03        9.73      3.85 o 
   6   4  14        9.59        4.99      5.48 o 
   7   4  14        3.87        3.80      7.11 o 
   8   4  14        1.11       -2.24      8.27 o 
  -9   5  14       30.22       43.15     10.61 o 
  -8   5  14        7.97        7.53      3.69 o 
  -7   5  14       50.01       25.15      7.83 o 
  -6   5  14      564.62      595.89     25.99 o 
  -5   5  14       70.62       70.93     10.80 o 
  -4   5  14        1.00        4.17      2.17 o 
  -3   5  14      145.22      165.27      6.65 o 
  -2   5  14     1096.89     1095.72     30.16 o 
  -1   5  14      157.75      152.40      8.67 o 
   0   5  14       11.44       12.53      2.74 o 
   1   5  14      656.29      713.52     13.34 o 
   2   5  14      133.18      138.51     10.91 o 
   3   5  14      115.10      121.23      7.49 o 
   4   5  14      174.42      203.16     16.66 o 
   5   5  14        2.55        5.66      2.52 o 
   6   5  14       17.97       23.53      6.19 o 
   7   5  14       27.31       25.68     12.00 o 
  -8   6  14       91.50       71.73     21.18 o 
  -7   6  14      115.48       83.20     21.18 o 
  -6   6  14       24.82       25.74      6.44 o 
  -5   6  14      121.08      121.66      8.60 o 
  -4   6  14       60.14       62.73      9.85 o 
  -3   6  14      286.73      330.49     16.30 o 
  -2   6  14        0.37        4.21      2.74 o 
  -1   6  14      242.88      256.65     10.39 o 
   0   6  14        0.01        1.84      2.30 o 
   1   6  14        9.45        3.83      3.92 o 
   2   6  14      309.64      325.30     12.45 o 
   3   6  14       46.83       48.13     11.15 o 
   4   6  14       17.72       10.94      4.90 o 
   5   6  14        4.31        0.08      2.78 o 
   6   6  14        0.71        6.90      3.60 o 
  -7   7  14        7.73        7.67      4.57 o 
  -6   7  14        6.38        9.09      5.46 o 
  -5   7  14       32.66       24.79      7.18 o 
  -4   7  14       66.94       52.85     12.68 o 
  -3   7  14        0.83       -0.70      3.28 o 
  -2   7  14      263.99      307.17      8.38 o 
  -1   7  14       65.17       71.62     12.26 o 
   0   7  14        0.83        2.46      3.23 o 
   1   7  14       76.48       67.00     17.03 o 
   2   7  14       62.84       45.11     12.03 o 
   3   7  14        0.01        3.24      4.11 o 
   4   7  14       36.38       17.30      5.66 o 
   5   7  14       30.43       34.83     10.36 o 
  -6   8  14        3.20        5.77      5.00 o 
  -5   8  14        1.78       -0.26      3.77 o 
  -4   8  14        0.04        0.93      4.26 o 
  -3   8  14       68.22       49.37     11.50 o 
  -2   8  14       69.55       56.23     13.70 o 
  -1   8  14        6.54        2.05      4.26 o 
   0   8  14       14.89       25.38      6.94 o 
   1   8  14      109.80      121.83     19.42 o 
   2   8  14       67.47       78.16      7.95 o 
   3   8  14        2.75        4.90      3.24 o 
   4   8  14        0.19        4.82      4.42 o 
  -4   9  14      156.66      138.94     28.04 o 
  -3   9  14       27.88       21.28      7.96 o 
  -2   9  14       44.99       25.35     11.54 o 
  -1   9  14       19.12       15.01      4.48 o 
   0   9  14      124.65      140.73     19.52 o 
   1   9  14      130.38      150.79     29.63 o 
   2   9  14        0.01        3.25      4.38 o 
 -10   1  15        9.71       10.69      7.81 o 
  -9   1  15        9.11        8.47      5.07 o 
  -8   1  15       24.02       24.70      8.03 o 
  -7   1  15      479.58      509.55     18.29 o 
  -6   1  15      303.09      274.97     10.97 o 
  -5   1  15      812.07      830.66     23.22 o 
  -4   1  15      137.46      123.88      9.97 o 
  -3   1  15       20.18       47.37      9.49 o 
  -2   1  15      115.68      106.04      5.16 o 
  -1   1  15      464.38      502.10      8.28 o 
   0   1  15       21.35       19.11      5.91 o 
   1   1  15      436.01      396.33      9.41 o 
   2   1  15     1064.11     1069.18     28.60 o 
   3   1  15      819.58      881.40     20.33 o 
   4   1  15      339.76      343.90     11.85 o 
   5   1  15        0.07       -1.40      3.65 o 
   6   1  15      120.28      100.60     20.80 o 
   7   1  15       29.66       35.95      6.60 o 
   8   1  15       47.27       36.23      9.64 o 
 -10   2  15       31.93       26.95     10.50 o 
  -9   2  15        1.18        7.62      4.52 o 
  -8   2  15      122.79      114.58     11.20 o 
  -7   2  15        2.37       -0.14      3.16 o 
  -6   2  15     1936.18     2141.70     44.13 o 
  -5   2  15      192.69      213.39     14.91 o 
  -4   2  15        0.50        3.44      2.30 o 
  -3   2  15     1303.45     1336.65     22.90 o 
  -2   2  15      162.98      171.14     18.54 o 
  -1   2  15        1.47        2.95      1.43 o 
   0   2  15      651.97      596.83      8.41 o 
   1   2  15     1420.32     1401.11     23.85 o 
   2   2  15      216.80      170.07      5.68 o 
   3   2  15     1187.15     1270.32     30.19 o 
   4   2  15       50.84       61.67      4.75 o 
   5   2  15       13.77       13.77      3.65 o 
   6   2  15      243.93      259.90     18.29 o 
   7   2  15        2.51        6.27      4.43 o 
   8   2  15        0.34        6.05      3.12 o 
  -9   3  15      127.93      106.79     29.57 o 
  -8   3  15        0.37        3.04      5.78 o 
  -7   3  15      512.10      588.78     17.21 o 
  -6   3  15      668.78      664.99     18.40 o 
  -5   3  15     1277.84     1193.32     38.22 o 
  -4   3  15     2083.52     2045.70     63.35 o 
  -3   3  15      667.79      666.34     19.11 o 
  -2   3  15       43.97       43.98      7.16 o 
  -1   3  15       80.72       88.80      5.46 o 
   0   3  15       17.52       13.72      2.59 o 
   1   3  15       71.98       41.31      4.10 o 
   2   3  15        1.01        0.60      0.93 o 
   3   3  15       88.42       78.59      2.34 o 
   4   3  15      287.90      315.41      7.57 o 
   5   3  15       75.85       73.16     10.72 o 
   6   3  15       19.74       16.94      6.92 o 
   7   3  15        6.09        1.78      4.67 o 
   8   3  15        1.41        2.33      5.03 o 
  -9   4  15      162.90      146.81     25.34 o 
  -8   4  15       63.78       43.78     17.44 o 
  -7   4  15        9.58        2.74      5.30 o 
  -6   4  15       21.00       17.78      5.18 o 
  -5   4  15      207.74      202.09     13.67 o 
  -4   4  15      187.93      187.45      7.85 o 
  -3   4  15      243.72      210.96      8.77 o 
  -2   4  15      337.96      332.91     10.32 o 
  -1   4  15       37.83       42.44      2.68 o 
   0   4  15      724.13      764.42     10.39 o 
   1   4  15       50.86       62.51      4.13 o 
   2   4  15       44.68       59.55      3.14 o 
   3   4  15      176.80      183.81      4.25 o 
   4   4  15       14.81       13.61      4.17 o 
   5   4  15      110.91      103.01     12.57 o 
   6   4  15       62.49       72.83     22.00 o 
   7   4  15       26.06       22.42     13.52 o 
  -8   5  15        5.44        6.13      2.95 o 
  -7   5  15        5.59        5.44      5.94 o 
  -6   5  15      131.14      120.80     20.97 o 
  -5   5  15       40.03       38.24      7.69 o 
  -4   5  15        0.29        2.46      1.96 o 
  -3   5  15      596.13      641.96     26.21 o 
  -2   5  15       13.35        4.07      2.97 o 
  -1   5  15      224.24      215.66      6.97 o 
   0   5  15       57.50       60.84      6.05 o 
   1   5  15       59.69       58.82      2.41 o 
   2   5  15       38.75       34.74      7.31 o 
   3   5  15       73.76       51.28      9.47 o 
   4   5  15        4.73        8.00      3.28 o 
   5   5  15       37.51       22.50      9.19 o 
   6   5  15       47.55       28.88     13.91 o 
   7   5  15       71.54       64.52     24.46 o 
  -8   6  15      220.64      232.80     12.62 o 
  -7   6  15       41.86       32.42     12.98 o 
  -6   6  15       49.17       53.50      7.67 o 
  -5   6  15       73.80       79.49      8.89 o 
  -4   6  15       47.49       41.53      6.76 o 
  -3   6  15      253.05      263.42     16.76 o 
  -2   6  15        9.17        4.20      3.28 o 
  -1   6  15        3.72        3.74      2.08 o 
   0   6  15      292.58      325.53     14.17 o 
   1   6  15      115.68      122.09     13.01 o 
   2   6  15        1.34        2.97      2.71 o 
   3   6  15       22.84       30.82      8.02 o 
   4   6  15       82.75       77.73      9.32 o 
   5   6  15       35.11       34.73     10.31 o 
   6   6  15        1.94        7.12      6.27 o 
  -7   7  15       31.63       27.48     13.07 o 
  -6   7  15       11.21       14.40      5.98 o 
  -5   7  15      196.45      203.70     10.42 o 
  -4   7  15      132.62      139.74      9.08 o 
  -3   7  15      611.17      706.03     21.35 o 
  -2   7  15       38.97       37.83      6.80 o 
  -1   7  15      326.04      355.96     15.08 o 
   0   7  15       86.53      118.35     15.62 o 
   1   7  15       48.77       44.54     11.62 o 
   2   7  15        0.77        5.89      3.63 o 
   3   7  15      416.98      419.09     12.57 o 
   4   7  15       44.57       32.17      9.31 o 
   5   7  15       76.83       81.43     16.41 o 
  -5   8  15       27.83       17.07      4.84 o 
  -4   8  15        8.33        8.40      3.14 o 
  -3   8  15      115.01       82.84     21.14 o 
  -2   8  15       92.07       87.47     20.27 o 
  -1   8  15       83.70       83.86     26.04 o 
   0   8  15       22.35       27.90      9.04 o 
   1   8  15       88.62       95.87     25.55 o 
   2   8  15       17.95       16.28      6.62 o 
   3   8  15        0.32        6.72      3.04 o 
   4   8  15        2.51        4.86      3.80 o 
  -4   9  15        0.00       -3.13      5.20 o 
  -3   9  15        0.01        3.79      4.42 o 
  -2   9  15        4.73        6.19      6.61 o 
  -1   9  15       35.59       27.05      8.66 o 
   0   9  15       26.53       35.09     10.50 o 
   1   9  15       53.12       28.44     11.27 o 
   2   9  15        1.88        5.10      4.89 o 
 -10   0  16        5.11       -0.02     10.11 o 
  -9   0  16       14.22        9.29      4.91 o 
  -8   0  16        5.22        7.37      3.83 o 
  -7   0  16     5155.83     5578.29    132.67 o 
  -6   0  16       88.06       80.95     32.24 o 
  -5   0  16      314.89      312.07     19.63 o 
  -4   0  16       61.47       44.81      7.12 o 
  -3   0  16      118.31      143.67      6.18 o 
  -2   0  16      275.98      320.77     11.40 o 
  -1   0  16      883.87      849.62     36.28 o 
   0   0  16      179.48      160.55      8.75 o 
   1   0  16      317.40      288.70      7.78 o 
   2   0  16     2444.92     2541.33     73.89 o 
   3   0  16      720.58      718.58     28.24 o 
   4   0  16       56.65       60.52     18.49 o 
   5   0  16       55.52       45.29     13.57 o 
   6   0  16       18.26       13.00      8.47 o 
   7   0  16        0.37        4.71      4.37 o 
   8   0  16      109.61      121.50     15.97 o 
 -10   1  16       30.71       29.12     10.32 o 
  -9   1  16        0.01        3.14      4.78 o 
  -8   1  16       52.07       43.64     11.23 o 
  -7   1  16      325.36      318.94      9.63 o 
  -6   1  16     1247.47     1273.38     28.27 o 
  -5   1  16      752.46      735.76     21.53 o 
  -4   1  16      767.96      770.12     20.01 o 
  -3   1  16      167.67      165.00      5.12 o 
  -2   1  16      116.60      131.59      4.36 o 
  -1   1  16       78.84       68.08      3.35 o 
   0   1  16      148.80      124.72      4.46 o 
   1   1  16      638.34      668.59     11.17 o 
   2   1  16     1363.12     1438.75     42.89 o 
   3   1  16       40.26       41.62      5.22 o 
   4   1  16       21.58       19.27      6.43 o 
   5   1  16        0.14        4.22      4.07 o 
   6   1  16        4.26        8.39      2.44 o 
   7   1  16       92.18       83.42     18.24 o 
   8   1  16      237.05      240.07     14.46 o 
  -9   2  16        5.79        5.91      4.13 o 
  -8   2  16       45.24       43.62     12.42 o 
  -7   2  16      104.48       82.90     10.92 o 
  -6   2  16        7.27        6.60      3.50 o 
  -5   2  16      395.12      413.80     14.52 o 
  -4   2  16       26.88       34.16      7.93 o 
  -3   2  16      175.35      146.52     10.06 o 
  -2   2  16     2491.95     2572.50     39.47 o 
  -1   2  16      484.47      494.32     21.27 o 
   0   2  16       84.65       70.15      2.86 o 
   1   2  16     1923.92     2023.88     34.62 o 
   2   2  16      419.81      471.91     10.27 o 
   3   2  16      202.49      189.61     11.33 o 
   4   2  16      819.30      863.35     24.07 o 
   5   2  16        0.24        1.76      0.97 o 
   6   2  16        2.33        8.00      6.08 o 
   7   2  16       14.02       21.12      7.02 o 
   8   2  16        9.42       10.31      4.05 o 
  -9   3  16        0.24       -4.70      5.79 o 
  -8   3  16        0.50        5.64      4.85 o 
  -7   3  16       14.30       18.36      7.69 o 
  -6   3  16      681.67      697.82     23.56 o 
  -5   3  16      475.88      471.14     15.05 o 
  -4   3  16      718.73      676.79     23.09 o 
  -3   3  16      368.83      364.22     10.36 o 
  -2   3  16      129.48      157.02      5.44 o 
  -1   3  16       37.62       36.69      5.44 o 
   0   3  16      301.86      301.90      6.42 o 
   1   3  16      129.55      118.34      5.50 o 
   2   3  16        1.57        2.94      0.93 o 
   3   3  16     1007.14      988.90     15.49 o 
   4   3  16       48.59       53.31      9.31 o 
   5   3  16       91.95      105.83      6.89 o 
   6   3  16      108.03      118.20     16.15 o 
   7   3  16       26.86        4.89      5.29 o 
  -9   4  16      124.46      158.42     20.63 o 
  -8   4  16      115.50      115.50     24.63 o 
  -7   4  16        6.17        4.15      5.71 o 
  -6   4  16       28.48       28.44      9.22 o 
  -5   4  16      356.74      389.01     24.23 o 
  -4   4  16       84.56       99.33      7.41 o 
  -3   4  16      179.56      190.66      6.55 o 
  -2   4  16      926.83      899.70     23.17 o 
  -1   4  16      221.31      242.81      8.80 o 
   0   4  16      638.11      644.88     11.56 o 
   1   4  16        6.20        8.06      2.54 o 
   2   4  16        2.35        5.09      1.28 o 
   3   4  16       32.32       22.02      3.55 o 
   4   4  16       79.29       81.24      5.65 o 
   5   4  16      206.77      232.61      7.45 o 
   6   4  16        0.34        6.48      8.07 o 
   7   4  16       22.96       17.06      9.25 o 
  -8   5  16        0.82        2.97      4.27 o 
  -7   5  16        4.01        4.93      4.83 o 
  -6   5  16        4.30        7.32      5.87 o 
  -5   5  16       31.25       27.45      6.52 o 
  -4   5  16       75.82       66.68     11.26 o 
  -3   5  16      221.36      207.65     11.42 o 
  -2   5  16      116.48      116.25      7.87 o 
  -1   5  16        8.45        8.28      1.88 o 
   0   5  16      506.74      532.77     10.78 o 
   1   5  16      124.13      138.81      5.10 o 
   2   5  16      479.07      487.99     15.47 o 
   3   5  16        0.78        2.77      2.30 o 
   4   5  16      103.54      118.80      8.22 o 
   5   5  16      292.36      328.73     15.57 o 
   6   5  16        7.33       21.39      8.39 o 
  -8   6  16      157.97      187.75     27.53 o 
  -7   6  16        9.66       10.76      6.19 o 
  -6   6  16       63.27       57.43     13.93 o 
  -5   6  16       66.98       63.82     10.87 o 
  -4   6  16      282.36      289.39     20.01 o 
  -3   6  16        9.96       12.22      4.38 o 
  -2   6  16        0.09        2.86      2.68 o 
  -1   6  16        3.10        2.00      1.97 o 
   0   6  16       49.88       47.33     10.99 o 
   1   6  16      359.29      354.36     14.54 o 
   2   6  16      154.49      141.33     12.15 o 
   3   6  16       58.76       44.06     10.49 o 
   4   6  16      110.51      137.78     13.74 o 
   5   6  16      110.62       97.19     16.95 o 
   6   6  16       18.22       17.65     11.82 o 
  -7   7  16       59.64       51.66     11.62 o 
  -6   7  16       81.76       74.13     12.39 o 
  -5   7  16      152.20      153.94     12.77 o 
  -4   7  16       97.95      109.34     23.61 o 
  -3   7  16      416.62      459.85     13.07 o 
  -2   7  16       52.76       52.48      4.98 o 
  -1   7  16        4.96        4.06      4.09 o 
   0   7  16       24.34       19.53      7.64 o 
   1   7  16        4.24        4.65      3.16 o 
   2   7  16       60.93       48.34     12.45 o 
   3   7  16       61.27       35.30      9.68 o 
   4   7  16        5.04        3.91      5.96 o 
   5   7  16       84.60       82.12     16.15 o 
  -5   8  16       32.52       32.88      8.94 o 
  -4   8  16        6.02        8.26      3.49 o 
  -3   8  16       62.59       32.00     13.02 o 
  -2   8  16        4.81        2.50      3.64 o 
  -1   8  16       62.64       53.26     16.56 o 
   0   8  16       26.46       32.57      9.40 o 
   1   8  16       68.63       54.44     15.18 o 
   2   8  16       15.49       12.73      5.01 o 
   3   8  16        2.84        5.40      2.91 o 
  -3   9  16       81.16       55.12     19.71 o 
  -2   9  16       56.19       38.54     15.17 o 
  -1   9  16        0.12        5.11      3.35 o 
   0   9  16       12.52       15.50      4.26 o 
   1   9  16        1.51        5.32      4.63 o 
  -9   1  17        0.18        5.35      5.62 o 
  -8   1  17        9.46        6.13      6.04 o 
  -7   1  17      274.51      306.76      8.24 o 
  -6   1  17       47.89       46.79      8.16 o 
  -5   1  17        4.37        2.98      2.07 o 
  -4   1  17      337.21      367.11     11.06 o 
  -3   1  17       91.77       93.45      5.91 o 
  -2   1  17      432.71      368.96     13.75 o 
  -1   1  17       23.09       15.24      3.07 o 
   0   1  17       74.33       63.43      5.39 o 
   1   1  17      654.53      639.22     13.30 o 
   2   1  17       54.71       60.28      5.88 o 
   3   1  17       22.21       15.25      4.35 o 
   4   1  17       33.92       28.29      6.79 o 
   5   1  17        0.00        2.55      3.97 o 
   6   1  17       23.04       23.53      7.23 o 
   7   1  17       19.81       15.68      5.64 o 
   8   1  17       11.68        7.40      3.40 o 
  -9   2  17       77.83       72.50     20.21 o 
  -8   2  17      353.02      406.27     15.49 o 
  -7   2  17      146.78      167.50     23.30 o 
  -6   2  17       12.38       16.68      7.26 o 
  -5   2  17        6.52        9.74      5.27 o 
  -4   2  17      235.01      239.68      8.31 o 
  -3   2  17       39.94       29.57      6.41 o 
  -2   2  17        0.07        0.83      2.24 o 
  -1   2  17      650.05      703.09     18.97 o 
   0   2  17        5.49        3.87      2.04 o 
   1   2  17      262.91      252.71      6.87 o 
   2   2  17     1708.75     1772.39     35.08 o 
   3   2  17      139.00      119.56      4.99 o 
   4   2  17       11.76        4.64      2.76 o 
   5   2  17       71.82       80.30     15.28 o 
   6   2  17       30.46       24.44      8.68 o 
   7   2  17        0.08        3.54      3.78 o 
  -9   3  17        1.42        6.37      5.60 o 
  -8   3  17       74.34       68.48     18.79 o 
  -7   3  17      193.92      201.23      9.80 o 
  -6   3  17      302.78      302.13     17.22 o 
  -5   3  17      869.71      943.80     25.90 o 
  -4   3  17      544.04      548.39     17.24 o 
  -3   3  17      152.39      147.06      7.37 o 
  -2   3  17        3.08        3.98      2.75 o 
  -1   3  17       40.69       48.50      8.91 o 
   0   3  17     1051.93     1023.91     18.90 o 
   1   3  17     1020.27     1074.05     21.87 o 
   2   3  17      517.99      523.21      9.78 o 
   3   3  17      131.62      132.22      7.16 o 
   4   3  17      267.07      237.92     10.20 o 
   5   3  17       28.68       18.84      8.81 o 
   6   3  17       27.60       29.88     10.53 o 
   7   3  17       36.07       30.84      7.64 o 
  -9   4  17       93.46       84.26     21.97 o 
  -8   4  17        2.43       -0.16      7.04 o 
  -7   4  17        0.86       11.54      3.60 o 
  -6   4  17      112.15       98.09     19.01 o 
  -5   4  17     2153.01     2442.47     66.67 o 
  -4   4  17      324.95      308.99     10.73 o 
  -3   4  17       55.96       65.63     14.53 o 
  -2   4  17       63.93       82.79     11.36 o 
  -1   4  17       96.41      109.36      5.49 o 
   0   4  17       11.82        9.10      2.20 o 
   1   4  17       47.12       43.25      3.86 o 
   2   4  17       11.98       10.51      2.67 o 
   3   4  17       30.86       28.96      6.13 o 
   4   4  17        9.15        8.85      2.70 o 
   5   4  17      103.58      103.04     32.13 o 
   6   4  17        1.88        7.81      6.27 o 
   7   4  17        2.71       12.12      9.16 o 
  -8   5  17       39.47       26.73      6.61 o 
  -7   5  17       48.26       39.37      9.37 o 
  -6   5  17       10.13       18.25      8.59 o 
  -5   5  17      283.66      291.51     11.15 o 
  -4   5  17      480.76      452.32     13.78 o 
  -3   5  17      389.25      370.86     14.66 o 
  -2   5  17     1126.86     1163.53     27.24 o 
  -1   5  17       49.41       46.91      5.08 o 
   0   5  17       36.09       25.01      6.85 o 
   1   5  17       85.98       79.70      4.41 o 
   2   5  17      480.20      527.89     15.13 o 
   3   5  17      158.78      148.36     13.34 o 
   4   5  17       46.49       31.20     10.23 o 
   5   5  17       84.44       67.89     22.88 o 
   6   5  17        0.65        2.17      5.51 o 
  -7   6  17        3.45        9.60      4.06 o 
  -6   6  17       30.69       21.18      6.81 o 
  -5   6  17       12.21        8.15      4.39 o 
  -4   6  17      310.79      334.24     17.10 o 
  -3   6  17       83.50       77.55     13.53 o 
  -2   6  17       42.88       31.77      5.40 o 
  -1   6  17      220.65      249.76      9.05 o 
   0   6  17       15.12        8.51      5.47 o 
   1   6  17       55.13       85.11     14.14 o 
   2   6  17      481.81      511.98     15.22 o 
   3   6  17       61.39       48.60     11.31 o 
   4   6  17        3.84        6.69      3.95 o 
   5   6  17       32.44       36.65     13.17 o 
  -6   7  17       10.64       16.32      5.60 o 
  -5   7  17      213.15      245.57     12.30 o 
  -4   7  17       59.78       62.32     13.92 o 
  -3   7  17      132.55      175.61     10.52 o 
  -2   7  17       12.66        7.11      2.49 o 
  -1   7  17       52.22       38.39     10.72 o 
   0   7  17       11.39        9.76      3.63 o 
   1   7  17       12.77       11.37      6.93 o 
   2   7  17       15.35        8.31      3.80 o 
   3   7  17       25.24       21.60      5.62 o 
   4   7  17        9.94        8.22      5.54 o 
  -5   8  17        0.14        4.04      4.23 o 
  -4   8  17      116.29      101.46     25.51 o 
  -3   8  17        4.75        6.45      4.29 o 
  -2   8  17       15.65       15.53      5.65 o 
  -1   8  17        0.20        5.32      3.66 o 
   0   8  17        0.05        1.92      3.67 o 
   1   8  17      141.49      129.39     17.41 o 
   2   8  17       87.45       69.79     13.29 o 
   3   8  17       21.25       17.19      7.56 o 
  -2   9  17        6.80        9.44      3.79 o 
  -1   9  17        7.29        9.50      6.33 o 
   0   9  17        8.40        8.37      4.91 o 
  -9   0  18       54.98       31.07     14.42 o 
  -8   0  18       14.76        9.26     10.56 o 
  -7   0  18        6.48       12.77     12.19 o 
  -6   0  18      153.10      122.62     39.69 o 
  -5   0  18        0.26        2.87      3.76 o 
  -4   0  18      470.44      587.42     23.72 o 
  -3   0  18      453.95      493.86     29.88 o 
  -2   0  18        3.77       -0.55      2.12 o 
  -1   0  18     1564.62     1588.61     40.28 o 
   0   0  18     3411.49     3604.86    166.95 o 
   1   0  18      564.74      599.75     18.47 o 
   2   0  18      288.66      303.28     19.39 o 
   3   0  18       47.03       46.55      9.57 o 
   4   0  18        0.04        8.21      5.02 o 
   5   0  18      220.03      246.30     15.33 o 
   6   0  18      205.28      208.37     26.91 o 
   7   0  18       77.11       39.01     14.75 o 
  -9   1  18        9.01       13.75      7.45 o 
  -8   1  18       44.45       51.02     13.06 o 
  -7   1  18       58.13       48.04      9.40 o 
  -6   1  18       16.84       13.67      4.51 o 
  -5   1  18       10.11        4.47      6.52 o 
  -4   1  18       23.52       24.15      3.69 o 
  -3   1  18      707.58      668.03     18.23 o 
  -2   1  18      814.33      796.28     17.85 o 
  -1   1  18      449.77      376.71     13.50 o 
   0   1  18     3350.50     3341.47     45.06 o 
   1   1  18     1966.47     2052.89     30.59 o 
   2   1  18      216.67      220.95      5.11 o 
   3   1  18      129.98      121.58      6.14 o 
   4   1  18      184.38      169.46      9.00 o 
   5   1  18        1.23        4.26      3.59 o 
   6   1  18        2.66        7.38      3.25 o 
   7   1  18        6.03        6.24      4.38 o 
  -9   2  18        1.55        9.74      4.39 o 
  -8   2  18        2.77        1.07      5.74 o 
  -7   2  18      306.78      285.11     19.51 o 
  -6   2  18      654.82      661.64     22.31 o 
  -5   2  18       15.46       14.13      4.80 o 
  -4   2  18      132.81      149.80     11.74 o 
  -3   2  18     1387.03     1436.05     40.71 o 
  -2   2  18      220.32      218.30      5.95 o 
  -1   2  18     1235.72     1242.80     39.78 o 
   0   2  18      391.32      377.83      7.79 o 
   1   2  18       60.40       54.68      6.16 o 
   2   2  18        3.12        1.57      1.01 o 
   3   2  18       22.48       15.42      4.12 o 
   4   2  18      601.12      600.49     16.74 o 
   5   2  18      212.04      185.06     14.43 o 
   6   2  18      140.70      125.74      9.51 o 
   7   2  18       37.69       33.86      9.87 o 
  -9   3  18       42.92       51.47     16.54 o 
  -8   3  18        2.23        1.92      4.35 o 
  -7   3  18       89.37       70.60     13.37 o 
  -6   3  18      157.15      126.99     24.75 o 
  -5   3  18       21.90       20.57      6.84 o 
  -4   3  18      490.15      494.44     19.59 o 
  -3   3  18      116.07      120.49      8.43 o 
  -2   3  18       49.26       57.26     12.62 o 
  -1   3  18      459.97      432.89     11.59 o 
   0   3  18       37.97       38.59      9.40 o 
   1   3  18        8.10        6.29      1.76 o 
   2   3  18      315.61      340.35      7.00 o 
   3   3  18       81.20       80.67      3.42 o 
   4   3  18      228.46      248.33      7.36 o 
   5   3  18       31.68       24.66      7.50 o 
   6   3  18       14.63       21.25      7.39 o 
   7   3  18       13.81        5.31      4.71 o 
  -8   4  18       69.05       56.30     21.10 o 
  -7   4  18        2.92        7.50      5.98 o 
  -6   4  18        6.13        2.92      4.24 o 
  -5   4  18      165.37      190.82     12.88 o 
  -4   4  18        0.12        1.74      5.06 o 
  -3   4  18      146.11      153.24      7.55 o 
  -2   4  18     2360.64     2659.44     60.59 o 
  -1   4  18       15.89       17.03      4.54 o 
   0   4  18      324.29      311.39      8.30 o 
   1   4  18       11.66        9.69      2.40 o 
   2   4  18       61.41       62.05      4.26 o 
   3   4  18        3.08        2.85      1.71 o 
   4   4  18       14.85       12.77      6.00 o 
   5   4  18       27.51       22.86     12.75 o 
   6   4  18       14.38       11.08      9.02 o 
  -8   5  18        0.59        2.51      4.05 o 
  -7   5  18        9.69        8.32      5.75 o 
  -6   5  18        7.66        9.31      3.44 o 
  -5   5  18       71.92       68.97     15.15 o 
  -4   5  18      105.12      131.52     12.88 o 
  -3   5  18      409.25      517.74     35.86 o 
  -2   5  18      717.19      810.76     21.72 o 
  -1   5  18      210.45      226.45      7.81 o 
   0   5  18        5.22        5.88      2.15 o 
   1   5  18        5.27        3.98      2.17 o 
   2   5  18      106.38      109.51      7.56 o 
   3   5  18      269.73      273.80      8.05 o 
   4   5  18      121.56      138.22     18.69 o 
   5   5  18        0.17        2.76      5.08 o 
   6   5  18        9.38        8.45      6.38 o 
  -7   6  18       45.69       44.46     11.36 o 
  -6   6  18        2.98        5.77      3.29 o 
  -5   6  18       24.53       20.60      5.24 o 
  -4   6  18       49.97       43.42     11.22 o 
  -3   6  18      321.32      353.09     21.34 o 
  -2   6  18       64.90       58.64      7.02 o 
  -1   6  18       17.15       15.48      4.30 o 
   0   6  18      334.61      311.79     10.68 o 
   1   6  18      335.76      343.85     16.04 o 
   2   6  18      232.65      246.02      8.50 o 
   3   6  18      300.32      311.30      9.94 o 
   4   6  18       30.71       19.34      7.44 o 
   5   6  18        0.65        5.80      9.51 o 
  -6   7  18       49.75       58.42     10.01 o 
  -5   7  18        3.66       10.01      3.80 o 
  -4   7  18      120.87      113.45      9.83 o 
  -3   7  18      594.03      601.31     35.68 o 
  -2   7  18       35.16       34.66      8.40 o 
  -1   7  18       18.42       10.59      5.18 o 
   0   7  18       70.09       66.65     14.98 o 
   1   7  18        0.06        4.77      3.31 o 
   2   7  18       43.01       34.22      9.92 o 
   3   7  18       15.02       16.51      7.10 o 
   4   7  18        2.65        8.80      4.55 o 
  -5   8  18        0.87        3.79      6.75 o 
  -4   8  18      108.53       78.07     23.76 o 
  -3   8  18        5.86        8.51      3.39 o 
  -2   8  18       11.86        5.50      3.92 o 
  -1   8  18        3.07        2.59      4.48 o 
   0   8  18       10.34        6.49      4.02 o 
   1   8  18        2.53       -1.59      3.65 o 
   2   8  18       61.66       38.55     13.39 o 
   3   8  18        2.22        4.91      7.40 o 
  -9   1  19        0.76        4.19      6.11 o 
  -8   1  19       66.55       68.88     17.94 o 
  -7   1  19       21.03       12.89      8.02 o 
  -6   1  19       15.38        6.69      5.39 o 
  -5   1  19      480.86      509.02     14.74 o 
  -4   1  19        0.52        2.32      2.51 o 
  -3   1  19       40.31       32.39      3.80 o 
  -2   1  19        9.18        8.06      1.91 o 
  -1   1  19      422.48      380.83     14.41 o 
   0   1  19      727.94      606.08     34.95 o 
   1   1  19       79.55       71.34      7.07 o 
   2   1  19      335.01      374.81      8.26 o 
   3   1  19        0.18        5.65      2.79 o 
   4   1  19      319.70      371.40     12.18 o 
   5   1  19        4.29        3.98      4.97 o 
   6   1  19      118.55      120.89     11.53 o 
   7   1  19       19.22       22.10      8.02 o 
  -9   2  19       50.13       55.47     14.48 o 
  -8   2  19        0.16       -4.61      6.78 o 
  -7   2  19        8.30        6.07      3.92 o 
  -6   2  19       86.30       53.72     13.08 o 
  -5   2  19        3.34        3.16      3.80 o 
  -4   2  19        2.64        7.98      2.56 o 
  -3   2  19       85.80       86.98      7.27 o 
  -2   2  19      559.43      588.33     13.54 o 
  -1   2  19     3449.17     3477.59     46.58 o 
   0   2  19        0.47        2.14      3.11 o 
   1   2  19       44.12       36.46      5.91 o 
   2   2  19        8.42        5.05      1.08 o 
   3   2  19       74.53       90.79      7.95 o 
   4   2  19        4.19        5.48      3.67 o 
   5   2  19      102.40      103.08      8.19 o 
   6   2  19       15.75       13.68      5.33 o 
   7   2  19       28.85       23.16      5.43 o 
  -9   3  19       37.93       39.57     12.80 o 
  -8   3  19        1.59        4.95      4.80 o 
  -7   3  19       32.72       27.60      9.16 o 
  -6   3  19        2.94        2.75      5.45 o 
  -5   3  19       62.71       50.94      9.76 o 
  -4   3  19        0.69        0.22      6.05 o 
  -3   3  19        2.17        4.17      6.89 o 
  -2   3  19      275.21      336.45     12.04 o 
  -1   3  19        2.23        7.03      2.88 o 
   0   3  19       92.20       86.90      4.64 o 
   1   3  19      178.31      180.37      4.93 o 
   2   3  19      145.25      133.26     13.63 o 
   3   3  19      577.66      586.52     17.24 o 
   4   3  19       20.47       17.31      5.80 o 
   5   3  19        0.01        1.08      3.96 o 
   6   3  19        0.23       11.53      5.45 o 
   7   3  19       59.61       43.86     15.02 o 
  -8   4  19       27.49       26.96      8.96 o 
  -7   4  19       97.28       72.46     17.24 o 
  -6   4  19       10.96       11.68      4.52 o 
  -5   4  19       81.94       63.56     11.12 o 
  -4   4  19        7.06       13.96      4.96 o 
  -3   4  19      492.60      469.95     10.35 o 
  -2   4  19      278.64      287.68     10.59 o 
  -1   4  19      281.50      270.75      9.85 o 
   0   4  19      126.95      135.39      5.21 o 
   1   4  19       36.46       41.23      4.97 o 
   2   4  19       18.54       19.74      4.88 o 
   3   4  19     1365.26     1421.09     39.23 o 
   4   4  19       78.86       69.75     24.19 o 
   5   4  19       63.35       41.02     14.28 o 
   6   4  19        2.81        4.35      8.46 o 
  -8   5  19        5.56        7.42      4.57 o 
  -7   5  19      120.87       93.00     26.17 o 
  -6   5  19       49.30       41.62     10.63 o 
  -5   5  19      527.08      564.01     12.55 o 
  -4   5  19      828.22      909.90     24.03 o 
  -3   5  19      263.04      302.47     15.62 o 
  -2   5  19      540.04      596.27     16.63 o 
  -1   5  19       23.70       29.17      5.66 o 
   0   5  19        9.25       12.14      2.94 o 
   1   5  19        1.16        2.14      1.57 o 
   2   5  19      752.17      740.32     21.82 o 
   3   5  19      323.62      296.61     13.97 o 
   4   5  19       40.10       33.17      8.89 o 
   5   5  19        0.36       -6.06      8.35 o 
   6   5  19       37.06       38.03     16.51 o 
  -7   6  19       20.93       18.43      6.40 o 
  -6   6  19        4.84        9.55      5.68 o 
  -5   6  19       31.38       26.65      6.24 o 
  -4   6  19      320.76      375.24     12.22 o 
  -3   6  19      534.23      680.07     14.91 o 
  -2   6  19        4.62        2.88      2.73 o 
  -1   6  19      106.36      135.02     15.40 o 
   0   6  19       48.74       56.27     13.00 o 
   1   6  19        0.19        0.98      3.81 o 
   2   6  19        3.13        1.10      3.15 o 
   3   6  19      111.80       85.10     22.90 o 
   4   6  19        6.62        3.43      5.06 o 
   5   6  19       39.10       32.51     12.71 o 
  -6   7  19        0.26        7.08      4.83 o 
  -5   7  19        0.14        6.01      3.61 o 
  -4   7  19        3.47        5.00      4.02 o 
  -3   7  19       54.09       30.26      7.68 o 
  -2   7  19       96.81       68.17     17.79 o 
  -1   7  19       17.93       11.57      5.16 o 
   0   7  19       35.21       28.52     10.23 o 
   1   7  19       30.59       20.87      6.37 o 
   2   7  19       19.03       15.83      7.04 o 
   3   7  19      100.39       63.48     22.39 o 
   4   7  19        3.10       10.46      7.59 o 
  -4   8  19       54.64       41.16     12.10 o 
  -3   8  19       55.29       53.24     13.94 o 
  -2   8  19        0.90        4.09      4.15 o 
  -1   8  19        1.51        3.39      3.41 o 
   0   8  19       46.26       36.47      9.58 o 
   1   8  19      102.46      107.64     15.31 o 
   2   8  19       11.26        7.05      4.18 o 
  -9   0  20       38.48       39.01     14.05 o 
  -8   0  20        5.42        3.25     10.56 o 
  -7   0  20       56.36       20.32     19.45 o 
  -6   0  20       32.51       21.64     18.73 o 
  -5   0  20      851.06      875.43     38.68 o 
  -4   0  20      911.31      964.83     45.88 o 
  -3   0  20      127.74      135.39     11.71 o 
  -2   0  20     4348.60     4086.24     52.60 o 
  -1   0  20      105.83       91.32      6.69 o 
   0   0  20     1065.88     1255.08     33.31 o 
   1   0  20     1230.77     1222.00     32.19 o 
   2   0  20      434.38      461.91     45.58 o 
   3   0  20      263.19      270.17     14.89 o 
   4   0  20        3.16       19.52     12.08 o 
   5   0  20      455.22      529.86     37.66 o 
   6   0  20      801.10      895.83     82.64 o 
   7   0  20       22.64       15.56     10.66 o 
  -9   1  20        1.70       -0.82      4.96 o 
  -8   1  20        8.40       14.17      6.88 o 
  -7   1  20      162.37      177.69     30.47 o 
  -6   1  20       24.14       22.95      8.86 o 
  -5   1  20       15.01       21.82      5.05 o 
  -4   1  20      663.62      597.98     14.23 o 
  -3   1  20      120.55      130.85      6.56 o 
  -2   1  20      145.32      145.44      4.89 o 
  -1   1  20      239.25      232.11      5.93 o 
   0   1  20      440.35      419.86     10.61 o 
   1   1  20     1320.05     1392.80     25.48 o 
   2   1  20      277.28      255.14     13.39 o 
   3   1  20      404.04      451.37     12.66 o 
   4   1  20       16.60       11.23      4.26 o 
   5   1  20      483.00      509.04     16.91 o 
   6   1  20       21.69       16.89      6.59 o 
   7   1  20       12.23        8.85      4.69 o 
  -9   2  20       47.49       37.79     16.23 o 
  -8   2  20      184.55      222.49     26.63 o 
  -7   2  20       31.24       31.36      8.06 o 
  -6   2  20      242.43      217.14     12.74 o 
  -5   2  20       65.25       51.19     11.83 o 
  -4   2  20        0.61        1.87      6.01 o 
  -3   2  20      199.68      169.21      5.27 o 
  -2   2  20      393.91      325.97     17.54 o 
  -1   2  20     2261.76     2270.85     85.96 o 
   0   2  20      296.38      303.26      7.78 o 
   1   2  20      255.16      238.05      6.22 o 
   2   2  20        8.70        7.24      4.16 o 
   3   2  20       67.08       87.60      8.07 o 
   4   2  20      158.50      170.00     18.36 o 
   5   2  20      360.76      396.98     16.00 o 
   6   2  20        0.16        0.85      4.22 o 
   7   2  20       20.02       16.54      6.99 o 
  -8   3  20        0.68       -1.52      5.05 o 
  -7   3  20       12.87       18.38      7.75 o 
  -6   3  20       46.48       62.22     11.41 o 
  -5   3  20      231.84      244.15     10.00 o 
  -4   3  20       73.08       63.12     19.91 o 
  -3   3  20       51.50       55.54     14.25 o 
  -2   3  20      212.91      220.14      7.43 o 
  -1   3  20     4211.45     4548.39    111.14 o 
   0   3  20      545.08      541.71     10.18 o 
   1   3  20     1046.75     1020.27     17.26 o 
   2   3  20     1040.67     1071.68     21.06 o 
   3   3  20      320.22      328.66     11.65 o 
   4   3  20        7.25       10.14      3.05 o 
   5   3  20       92.61       90.85      7.89 o 
   6   3  20        1.28        1.69      6.63 o 
  -8   4  20        0.94        2.21      4.18 o 
  -7   4  20       71.03       75.73     20.39 o 
  -6   4  20       87.05       87.30     18.09 o 
  -5   4  20       68.78       68.90     14.87 o 
  -4   4  20       45.60       34.82     13.13 o 
  -3   4  20       32.67       34.99      8.48 o 
  -2   4  20      187.41      195.36      9.90 o 
  -1   4  20      155.21      143.40     11.14 o 
   0   4  20      340.06      337.95     13.32 o 
   1   4  20       39.68       27.19      6.07 o 
   2   4  20       28.90       18.50      4.06 o 
   3   4  20       72.22       24.78     12.00 o 
   4   4  20      263.65      254.20     15.05 o 
   5   4  20        8.78        6.47      9.32 o 
   6   4  20       27.91       20.20      8.60 o 
  -7   5  20       44.80       51.06     14.34 o 
  -6   5  20       17.15       14.09      5.42 o 
  -5   5  20        2.14        3.33      6.17 o 
  -4   5  20      366.29      411.01     30.47 o 
  -3   5  20       10.45        6.55      4.54 o 
  -2   5  20      269.27      248.41      9.14 o 
  -1   5  20       78.46       89.23      6.08 o 
   0   5  20        5.05        3.63      2.16 o 
   1   5  20       13.10       14.67      3.67 o 
   2   5  20        0.84        1.95      2.88 o 
   3   5  20        1.45        1.65      3.24 o 
   4   5  20      183.13      187.80     23.26 o 
   5   5  20       15.72        3.92     10.27 o 
  -7   6  20        6.88        3.39      5.02 o 
  -6   6  20       11.41       15.46      7.66 o 
  -5   6  20        1.46        0.84      4.77 o 
  -4   6  20      262.28      285.43     13.33 o 
  -3   6  20       16.35        7.28      3.00 o 
  -2   6  20      229.83      217.65      9.30 o 
  -1   6  20      216.99      228.72     15.18 o 
   0   6  20       21.40       14.15      6.40 o 
   1   6  20       49.48       39.79      7.78 o 
   2   6  20       36.70       25.77      6.56 o 
   3   6  20       45.84       36.27     10.95 o 
   4   6  20        0.04        7.08      5.35 o 
  -5   7  20        1.08        3.71      3.76 o 
  -4   7  20       13.30       20.23      6.95 o 
  -3   7  20        1.96        2.16      3.52 o 
  -2   7  20       27.36       24.09      9.26 o 
  -1   7  20       25.71       22.38     16.73 o 
   0   7  20       36.47       36.17     11.11 o 
   1   7  20      165.30      157.53     24.23 o 
   2   7  20       44.52       38.28     12.06 o 
   3   7  20        4.62        2.46      4.20 o 
  -3   8  20        1.25        2.31      4.30 o 
  -2   8  20       37.29       24.03      8.88 o 
  -1   8  20        1.68        0.29      3.73 o 
   0   8  20        1.12        3.18      4.06 o 
   1   8  20       27.86       19.71      4.72 o 
  -9   1  21        4.51       10.92      6.66 o 
  -8   1  21       21.47       17.22      7.33 o 
  -7   1  21        2.71        6.73      6.15 o 
  -6   1  21       19.81       19.62      6.37 o 
  -5   1  21      165.35      141.09      8.47 o 
  -4   1  21      643.18      680.50     28.53 o 
  -3   1  21      751.47      761.60     18.41 o 
  -2   1  21       68.62       77.77      4.11 o 
  -1   1  21      219.93      211.38      9.75 o 
   0   1  21        1.89        4.44      2.58 o 
   1   1  21      530.05      493.16     10.93 o 
   2   1  21      195.45      183.31      7.63 o 
   3   1  21      101.22      105.78     16.46 o 
   4   1  21      112.06      102.73     17.84 o 
   5   1  21       24.78       32.59      8.33 o 
   6   1  21       35.60       29.34      8.62 o 
  -9   2  21        0.65        1.10      4.21 o 
  -8   2  21        0.95        0.58      3.79 o 
  -7   2  21       11.17        5.43      4.65 o 
  -6   2  21      784.43      811.66     29.38 o 
  -5   2  21        3.89        1.07      5.22 o 
  -4   2  21      360.49      355.20     15.03 o 
  -3   2  21       38.22       41.19      8.51 o 
  -2   2  21      142.86      122.04      8.19 o 
  -1   2  21        1.15        1.69      2.13 o 
   0   2  21      578.44      529.50     14.04 o 
   1   2  21       43.80       46.20      4.01 o 
   2   2  21      117.01      118.94      7.15 o 
   3   2  21        2.04        0.38      5.49 o 
   4   2  21      554.04      574.13     12.80 o 
   5   2  21      182.63      183.55     13.62 o 
   6   2  21      108.28      120.42     20.60 o 
  -8   3  21        8.37        5.08      4.25 o 
  -7   3  21        1.71        5.17      6.76 o 
  -6   3  21        4.18        4.85      3.40 o 
  -5   3  21       64.92       41.88      9.50 o 
  -4   3  21      319.31      295.71     15.02 o 
  -3   3  21      321.07      288.21     13.36 o 
  -2   3  21     2098.29     2283.15     98.60 o 
  -1   3  21      710.65      759.73     52.77 o 
   0   3  21       42.22       41.95      6.71 o 
   1   3  21      106.39      104.37      5.70 o 
   2   3  21       16.77        9.41      3.40 o 
   3   3  21     1116.85     1076.95     51.21 o 
   4   3  21      461.24      445.70      9.93 o 
   5   3  21       22.51       22.36      6.91 o 
   6   3  21        2.29       10.76      5.44 o 
  -8   4  21        0.63        5.68      3.21 o 
  -7   4  21      131.20      107.47     24.70 o 
  -6   4  21        4.11        5.06      3.97 o 
  -5   4  21      264.36      285.61     18.55 o 
  -4   4  21      203.28      216.07     10.28 o 
  -3   4  21       58.86       48.22     10.02 o 
  -2   4  21       57.67       61.11      6.28 o 
  -1   4  21        8.26        4.37      2.81 o 
   0   4  21      327.31      387.92     12.28 o 
   1   4  21       12.59       12.62      3.23 o 
   2   4  21      227.19      224.34      6.99 o 
   3   4  21        1.91       -4.57      3.88 o 
   4   4  21      500.38      537.46     25.53 o 
   5   4  21        0.32        3.39      7.87 o 
  -7   5  21        1.20        4.72      3.26 o 
  -6   5  21      184.48      219.79     28.55 o 
  -5   5  21       78.43       72.09     15.75 o 
  -4   5  21       17.10       10.61      4.61 o 
  -3   5  21      229.68      221.30     11.77 o 
  -2   5  21      818.10      843.15     36.50 o 
  -1   5  21       56.71       69.00     12.15 o 
   0   5  21      178.89      215.54      6.47 o 
   1   5  21       33.60       29.96      6.98 o 
   2   5  21        0.29        1.21      3.07 o 
   3   5  21       11.36       14.49      4.13 o 
   4   5  21        6.74       -0.06     11.98 o 
   5   5  21       84.16       41.05     16.91 o 
  -6   6  21      286.08      296.35     12.99 o 
  -5   6  21       31.60       43.51      8.47 o 
  -4   6  21       36.52       28.16      6.71 o 
  -3   6  21       40.52       31.13      7.93 o 
  -2   6  21        0.96        3.42      2.72 o 
  -1   6  21        9.35       11.74      4.59 o 
   0   6  21       13.58       10.00      5.50 o 
   1   6  21        1.06        4.26      2.15 o 
   2   6  21      100.60       97.89     10.82 o 
   3   6  21        0.12       -1.79      3.28 o 
   4   6  21        0.95        3.77      7.59 o 
  -5   7  21        0.05        3.87      3.97 o 
  -4   7  21       41.65       32.13      7.23 o 
  -3   7  21       44.84       52.24     11.17 o 
  -2   7  21       42.85       40.52      9.14 o 
  -1   7  21       45.06       56.36     13.67 o 
   0   7  21       30.84       34.66     10.52 o 
   1   7  21        0.27        0.96      3.36 o 
   2   7  21       18.45       22.47      9.45 o 
   3   7  21        0.10        3.22      5.39 o 
  -3   8  21      204.88      246.50     41.77 o 
  -2   8  21       42.37       35.16      8.35 o 
  -1   8  21       14.74        8.48      4.43 o 
   0   8  21        6.15        7.99      3.67 o 
  -9   0  22      107.62      109.05     32.30 o 
  -8   0  22       29.57       10.96      8.90 o 
  -7   0  22       98.60      117.78     44.19 o 
  -6   0  22        6.63        4.92      9.09 o 
  -5   0  22     1497.40     1629.71     68.58 o 
  -4   0  22      116.31      110.15     10.17 o 
  -3   0  22      126.79      152.21     29.76 o 
  -2   0  22      282.84      252.33     12.00 o 
  -1   0  22     1281.57     1280.48     33.70 o 
   0   0  22     2190.32     2347.53     53.19 o 
   1   0  22      328.04      281.88     28.02 o 
   2   0  22      429.93      486.46     48.48 o 
   3   0  22        6.98        8.84      7.67 o 
   4   0  22      256.79      319.79     14.96 o 
   5   0  22      821.02      920.14     55.15 o 
   6   0  22       81.21       81.99     26.93 o 
  -8   1  22        0.05        9.48      4.28 o 
  -7   1  22        8.16        4.92      6.95 o 
  -6   1  22       38.61       32.79      9.90 o 
  -5   1  22       85.15       75.06     21.58 o 
  -4   1  22      521.21      512.63     24.55 o 
  -3   1  22     1149.48     1190.23     31.32 o 
  -2   1  22        7.48       12.51      6.47 o 
  -1   1  22       88.52       80.94      4.15 o 
   0   1  22     2229.38     2144.33    155.28 o 
   1   1  22     1376.76     1396.79     31.25 o 
   2   1  22      841.74      851.27     21.42 o 
   3   1  22      465.18      463.63     14.44 o 
   4   1  22      370.86      395.42     10.80 o 
   5   1  22       15.08       13.45      5.14 o 
   6   1  22       51.12       35.82      9.41 o 
  -8   2  22       69.95       68.39     17.52 o 
  -7   2  22       29.25       14.86      7.59 o 
  -6   2  22        0.06        3.70      5.15 o 
  -5   2  22        6.30       11.29      5.34 o 
  -4   2  22      904.12      912.89     28.36 o 
  -3   2  22       66.49       58.60     10.87 o 
  -2   2  22      294.13      324.34     11.83 o 
  -1   2  22      302.97      315.83      6.57 o 
   0   2  22        1.84        1.11      2.54 o 
   1   2  22      121.19      129.19      4.02 o 
   2   2  22       22.76       21.35      5.29 o 
   3   2  22      112.61      113.71     11.51 o 
   4   2  22        2.07        4.08      3.08 o 
   5   2  22       40.82       36.35      8.11 o 
   6   2  22       10.56      126.71     79.37 o 
  -8   3  22       14.00        8.79      6.61 o 
  -7   3  22        8.59       13.71      5.76 o 
  -6   3  22      681.95      730.46     29.62 o 
  -5   3  22       60.58       77.96      8.21 o 
  -4   3  22      352.37      324.37     14.38 o 
  -3   3  22      661.04      661.58     26.23 o 
  -2   3  22       53.28       42.43     10.32 o 
  -1   3  22      466.71      455.03     13.57 o 
   0   3  22       12.57        7.87      2.81 o 
   1   3  22      144.61      152.27      4.71 o 
   2   3  22      242.96      261.97     10.85 o 
   3   3  22       21.55       10.49      8.58 o 
   4   3  22        0.76       -1.50      3.48 o 
   5   3  22       25.00       25.70     10.47 o 
   6   3  22        9.60        7.22      7.96 o 
  -7   4  22       87.07       95.37     21.74 o 
  -6   4  22      116.29      111.08     27.39 o 
  -5   4  22        2.87        0.72      4.43 o 
  -4   4  22      165.62      188.51     15.39 o 
  -3   4  22        6.59        6.28      3.28 o 
  -2   4  22      179.70      202.87     13.02 o 
  -1   4  22     1443.07     1466.71     28.03 o 
   0   4  22      271.47      250.13      7.25 o 
   1   4  22      158.00      150.29      4.82 o 
   2   4  22        1.56        2.99      2.62 o 
   3   4  22      135.78       89.66     31.84 o 
   4   4  22       10.04        7.92      6.41 o 
   5   4  22        0.77        4.63      4.81 o 
  -7   5  22        1.18       10.32      6.14 o 
  -6   5  22        0.06        4.76      5.11 o 
  -5   5  22       79.28       61.67     12.53 o 
  -4   5  22        3.18        3.32      4.02 o 
  -3   5  22      440.50      475.12     19.47 o 
  -2   5  22      380.17      431.85     17.94 o 
  -1   5  22       24.23       25.51      6.47 o 
   0   5  22      136.96      123.79      9.03 o 
   1   5  22        5.49        7.18      3.35 o 
   2   5  22       19.40       16.53      3.88 o 
   3   5  22        2.05        2.15      6.11 o 
   4   5  22       78.10       76.57     28.80 o 
  -6   6  22       73.17       81.49     18.56 o 
  -5   6  22       76.48       70.21     13.96 o 
  -4   6  22      227.84      203.47     11.23 o 
  -3   6  22        0.09       -2.21      3.33 o 
  -2   6  22        5.10        5.93      2.72 o 
  -1   6  22        5.59        4.40      5.21 o 
   0   6  22       69.32       57.46     13.79 o 
   1   6  22       10.53       10.62      3.83 o 
   2   6  22        6.45        4.89      3.68 o 
   3   6  22       19.22       20.91      8.10 o 
  -4   7  22      297.24      332.74     11.78 o 
  -3   7  22       78.80       66.21     17.62 o 
  -2   7  22        1.14        5.79      4.02 o 
  -1   7  22        4.65        3.48      4.14 o 
   0   7  22       12.52       15.60      8.32 o 
   1   7  22        1.74        7.05      3.91 o 
   2   7  22       19.92       12.29      9.58 o 
  -8   1  23       74.47       55.03     15.52 o 
  -7   1  23       74.52       67.37     16.16 o 
  -6   1  23       80.10       74.52     19.16 o 
  -5   1  23       28.11       51.05     11.94 o 
  -4   1  23       57.21       68.92     16.87 o 
  -3   1  23      257.35      241.42     11.53 o 
  -2   1  23       22.92       28.96      5.43 o 
  -1   1  23       70.15       73.45      5.94 o 
   0   1  23      706.98      731.94     16.60 o 
   1   1  23       10.75       12.25      4.19 o 
   2   1  23       50.98       46.74      9.54 o 
   3   1  23      161.98      189.37     10.25 o 
   4   1  23      125.53      121.15      7.01 o 
   5   1  23      210.22      188.95     14.10 o 
   6   1  23        7.55        7.64      4.72 o 
  -8   2  23       66.14       53.83     16.53 o 
  -7   2  23       44.41       52.17     17.14 o 
  -6   2  23      187.58      171.02     12.34 o 
  -5   2  23      269.29      299.92     12.15 o 
  -4   2  23       10.62        7.04      4.73 o 
  -3   2  23       36.02       43.44     12.22 o 
  -2   2  23      104.32       87.75     14.38 o 
  -1   2  23        9.45       11.85      2.99 o 
   0   2  23        0.03        4.89      3.61 o 
   1   2  23      396.66      388.14     13.20 o 
   2   2  23        9.87       15.00      3.73 o 
   3   2  23       91.88       82.09      9.56 o 
   4   2  23      105.47      119.86      9.08 o 
   5   2  23       20.04       23.80      6.89 o 
  -8   3  23       15.29       14.90      6.53 o 
  -7   3  23       12.99       12.54      5.09 o 
  -6   3  23       23.69       20.61      6.68 o 
  -5   3  23      127.42      103.40     19.01 o 
  -4   3  23      141.38      117.70     18.53 o 
  -3   3  23       77.87       69.47     14.97 o 
  -2   3  23      303.20      308.70     12.44 o 
  -1   3  23     1082.66     1103.61     24.27 o 
   0   3  23       67.74       78.27      6.16 o 
   1   3  23        1.05        1.72      1.92 o 
   2   3  23        0.45        0.55      1.99 o 
   3   3  23       28.99       30.97      7.11 o 
   4   3  23       38.06       43.99     10.88 o 
   5   3  23       27.86       26.08      8.71 o 
  -7   4  23       69.81       58.47     15.37 o 
  -6   4  23      156.83      124.63     17.80 o 
  -5   4  23      743.57      804.23     19.90 o 
  -4   4  23       54.95       49.82     15.45 o 
  -3   4  23       50.18       47.96      9.46 o 
  -2   4  23      419.45      431.02     20.75 o 
  -1   4  23      209.36      265.46     26.05 o 
   0   4  23      129.61      150.69      8.50 o 
   1   4  23      101.18       99.46      5.05 o 
   2   4  23        1.40        3.28      3.64 o 
   3   4  23        7.98        6.77      5.57 o 
   4   4  23       33.07       21.92      7.55 o 
   5   4  23       24.88       30.45     10.04 o 
  -6   5  23        2.94        9.36      4.77 o 
  -5   5  23      162.09      156.68     19.21 o 
  -4   5  23        6.80        8.22      5.83 o 
  -3   5  23       27.80       26.86      7.02 o 
  -2   5  23        4.32        1.29      2.60 o 
  -1   5  23      635.53      624.98     11.61 o 
   0   5  23       48.49       38.19     12.76 o 
   1   5  23       98.11       76.28     20.04 o 
   2   5  23       33.56       17.71      6.32 o 
   3   5  23        0.34       -6.42      7.56 o 
   4   5  23        0.09       -4.67     11.68 o 
  -5   6  23        3.48        5.44      4.16 o 
  -4   6  23      102.74      132.59     14.75 o 
  -3   6  23      111.57      141.83     16.53 o 
  -2   6  23       41.26       39.80     11.25 o 
  -1   6  23        0.05        0.10      3.87 o 
   0   6  23        9.94        9.75      4.09 o 
   1   6  23        6.73       11.96      6.27 o 
   2   6  23       38.71       28.50     10.16 o 
   3   6  23       18.73       15.28      7.71 o 
  -4   7  23       67.05       67.03     13.97 o 
  -3   7  23       19.18       15.29      5.57 o 
  -2   7  23       42.66       19.47      7.54 o 
  -1   7  23        2.28        5.19      4.71 o 
   0   7  23        7.94        9.43      7.31 o 
   1   7  23        3.90        0.96      5.84 o 
  -8   0  24       41.17       47.61     18.74 o 
  -7   0  24      237.10      256.83     20.57 o 
  -6   0  24      676.28      686.69     31.70 o 
  -5   0  24      539.03      526.14     30.30 o 
  -4   0  24       26.35       35.10     22.16 o 
  -3   0  24      141.99      161.12     13.25 o 
  -2   0  24      328.13      304.16     19.66 o 
  -1   0  24      816.12      761.99     21.78 o 
   0   0  24     3255.65     3457.59     98.91 o 
   1   0  24      137.69      137.92     19.71 o 
   2   0  24       96.51       86.78     21.90 o 
   3   0  24      129.12      135.86     12.37 o 
   4   0  24       46.40       32.42     12.14 o 
   5   0  24       25.90       26.53     10.65 o 
  -8   1  24       11.89       16.07      6.09 o 
  -7   1  24       17.56       10.29      7.38 o 
  -6   1  24       22.44       12.74      7.03 o 
  -5   1  24      109.32      124.10      8.25 o 
  -4   1  24        8.15       11.40      4.07 o 
  -3   1  24      470.23      471.40     20.61 o 
  -2   1  24      444.93      362.42     16.62 o 
  -1   1  24       37.18       26.27      4.11 o 
   0   1  24      119.80      109.51      6.40 o 
   1   1  24      501.86      530.19     20.09 o 
   2   1  24        7.06        4.60      3.61 o 
   3   1  24        9.34       11.77      4.29 o 
   4   1  24       12.65        9.67      3.61 o 
   5   1  24        9.98        1.83      4.35 o 
  -8   2  24        3.10        5.56      5.99 o 
  -7   2  24       20.38       21.77      9.12 o 
  -6   2  24        0.63        4.10      5.69 o 
  -5   2  24       96.07      110.91     11.95 o 
  -4   2  24        9.99        5.54      2.83 o 
  -3   2  24       41.11       28.91      8.55 o 
  -2   2  24        0.04       -3.63      4.16 o 
  -1   2  24        3.67        3.92      2.19 o 
   0   2  24     1702.29     1838.51     34.98 o 
   1   2  24      658.33      683.05     18.47 o 
   2   2  24       70.45       71.91      6.83 o 
   3   2  24      239.29      280.26     11.27 o 
   4   2  24       37.12       21.83      7.46 o 
   5   2  24       16.20       12.33      3.97 o 
  -7   3  24       21.56       27.42      7.28 o 
  -6   3  24      123.44       92.17     20.35 o 
  -5   3  24        0.74        2.23      4.31 o 
  -4   3  24      150.67      146.65     10.30 o 
  -3   3  24        4.08        5.04      3.72 o 
  -2   3  24      206.18      186.38     18.00 o 
  -1   3  24      248.13      259.01      7.97 o 
   0   3  24        0.63       -1.44      2.40 o 
   1   3  24        2.99        6.12      2.90 o 
   2   3  24       37.51       50.84     18.26 o 
   3   3  24        0.02        2.81      3.07 o 
   4   3  24        0.39        3.24      3.56 o 
   5   3  24       36.43       33.08     11.48 o 
  -7   4  24        4.11        6.00      6.98 o 
  -6   4  24       22.50       15.85      7.88 o 
  -5   4  24       33.40       41.52     12.79 o 
  -4   4  24       24.51       27.60      7.72 o 
  -3   4  24        6.69        6.92      3.34 o 
  -2   4  24       39.22       32.43      9.91 o 
  -1   4  24       84.77       92.32     16.17 o 
   0   4  24       18.40       25.58      4.12 o 
   1   4  24       17.76       12.02      3.75 o 
   2   4  24        7.59       10.03      6.58 o 
   3   4  24        5.72        3.00      5.33 o 
   4   4  24        2.84        4.68      5.06 o 
  -6   5  24       78.25       63.44     17.19 o 
  -5   5  24       52.50       34.47      9.06 o 
  -4   5  24       23.16       12.30      6.58 o 
  -3   5  24        0.01        2.74      2.99 o 
  -2   5  24       63.65       74.92     19.48 o 
  -1   5  24       20.26       10.57      4.72 o 
   0   5  24       33.20       29.77      6.28 o 
   1   5  24       34.06       27.81      7.67 o 
   2   5  24        1.48        6.12      5.53 o 
   3   5  24      115.21       90.75     38.04 o 
  -5   6  24        4.82        6.35      4.71 o 
  -4   6  24       17.61       18.60      8.96 o 
  -3   6  24      201.81      209.64     11.44 o 
  -2   6  24       15.42       17.92      6.22 o 
  -1   6  24        3.16        2.56      3.26 o 
   0   6  24        2.27        3.79      3.48 o 
   1   6  24        0.00        4.00      5.14 o 
   2   6  24       26.50       17.41     12.13 o 
  -3   7  24        4.80        9.44      4.11 o 
  -2   7  24       24.94        8.02      6.60 o 
  -1   7  24       73.42       65.57     12.03 o 
   0   7  24        0.37        4.70      3.46 o 
  -8   1  25        2.33       16.19      6.90 o 
  -7   1  25       15.35        4.41      3.62 o 
  -6   1  25        2.87        9.88      4.56 o 
  -5   1  25       79.96       55.05     13.79 o 
  -4   1  25      437.99      376.41     17.61 o 
  -3   1  25       73.78       87.23     21.34 o 
  -2   1  25      256.83      264.88     10.56 o 
  -1   1  25        0.49        2.85      2.57 o 
   0   1  25     1486.77     1508.49     27.57 o 
   1   1  25       34.19       30.73      7.70 o 
   2   1  25      170.03      200.08      8.32 o 
   3   1  25        0.29       -1.58      3.67 o 
   4   1  25        6.15        5.64      3.46 o 
   5   1  25       14.02       10.55      4.39 o 
  -7   2  25        2.26        1.87      6.08 o 
  -6   2  25       23.24        9.07      5.67 o 
  -5   2  25      126.09      127.73     17.25 o 
  -4   2  25       12.91       10.46      4.42 o 
  -3   2  25       46.18       37.06      7.82 o 
  -2   2  25       34.45       45.72      8.13 o 
  -1   2  25      375.64      363.07     15.20 o 
   0   2  25       90.81       94.16      6.30 o 
   1   2  25      615.36      668.33     19.72 o 
   2   2  25       29.52       19.14      6.78 o 
   3   2  25        3.26        3.06      2.49 o 
   4   2  25       40.71       37.03      9.41 o 
   5   2  25       58.39       51.19     15.09 o 
  -7   3  25      160.12      162.37     12.63 o 
  -6   3  25       53.05       40.59     10.31 o 
  -5   3  25        2.81        1.54      4.45 o 
  -4   3  25       43.08       56.56     11.54 o 
  -3   3  25        2.03        5.42      3.55 o 
  -2   3  25       37.77       36.19      7.64 o 
  -1   3  25        5.00        4.26      2.13 o 
   0   3  25       88.57       67.50      6.54 o 
   1   3  25       21.39       22.10      5.18 o 
   2   3  25       14.61       12.51      3.06 o 
   3   3  25        4.06        2.87      2.37 o 
   4   3  25      109.18       92.89     24.88 o 
  -6   4  25       79.56       79.41     21.64 o 
  -5   4  25      119.68      122.96     25.27 o 
  -4   4  25      106.20      125.62     18.17 o 
  -3   4  25       38.92       28.03      7.13 o 
  -2   4  25       31.01       31.64      7.29 o 
  -1   4  25       12.06       13.56      3.19 o 
   0   4  25       47.04       71.20      9.53 o 
   1   4  25       26.95       17.80      6.20 o 
   2   4  25      417.04      503.80     19.71 o 
   3   4  25       23.89       22.18      9.97 o 
   4   4  25        0.57        1.55      4.05 o 
  -6   5  25       48.22       38.10     13.31 o 
  -5   5  25       26.28       23.81      6.98 o 
  -4   5  25       48.82       38.93     11.63 o 
  -3   5  25       98.68      127.55     22.57 o 
  -2   5  25       72.06       79.53     12.08 o 
  -1   5  25        1.07        5.73      4.47 o 
   0   5  25       14.56       17.21      7.18 o 
   1   5  25        0.37        4.33      3.70 o 
   2   5  25      167.41      170.70     31.80 o 
   3   5  25       26.84       16.42      7.98 o 
  -4   6  25       44.55       33.28      7.99 o 
  -3   6  25        4.74        4.12      4.41 o 
  -2   6  25       22.19       43.14     12.01 o 
  -1   6  25       12.72        7.82      4.26 o 
   0   6  25       30.61       40.17     14.95 o 
   1   6  25       43.18       46.03     17.41 o 
  -7   0  26        7.95        7.61      6.49 o 
  -6   0  26      127.47      135.34     25.76 o 
  -5   0  26      464.81      429.35     19.07 o 
  -4   0  26        0.19        8.80      7.19 o 
  -3   0  26      147.93      189.21     13.02 o 
  -2   0  26       54.62       53.94      9.97 o 
  -1   0  26      120.08      138.19      7.99 o 
   0   0  26      428.13      456.14     37.18 o 
   1   0  26      287.38      262.51      8.94 o 
   2   0  26       35.26       29.11      8.64 o 
   3   0  26        0.18        4.77      3.03 o 
   4   0  26       18.81       15.96      7.41 o 
  -7   1  26       62.99       58.60     16.94 o 
  -6   1  26       26.58       24.47      7.00 o 
  -5   1  26      300.60      300.72     18.36 o 
  -4   1  26        6.50        6.47      3.02 o 
  -3   1  26      150.17      128.60     26.50 o 
  -2   1  26       69.69       75.00     11.07 o 
  -1   1  26      363.14      317.72     16.74 o 
   0   1  26        2.05        3.05      3.37 o 
   1   1  26      238.49      276.13     22.69 o 
   2   1  26       28.94       34.32      7.82 o 
   3   1  26       32.59       41.06      7.74 o 
   4   1  26      155.46      148.50      9.90 o 
  -7   2  26       20.77       32.28     10.53 o 
  -6   2  26       18.30       18.69      6.18 o 
  -5   2  26      245.82      269.84     14.56 o 
  -4   2  26      344.53      367.68     12.53 o 
  -3   2  26       17.49        7.73      3.53 o 
  -2   2  26      126.89      129.04      8.49 o 
  -1   2  26      261.08      301.90     10.39 o 
   0   2  26      594.75      591.50     12.62 o 
   1   2  26      642.25      708.50     11.98 o 
   2   2  26      388.52      433.95     12.56 o 
   3   2  26        8.11       10.15      3.77 o 
   4   2  26        0.01        2.05      3.03 o 
  -7   3  26      217.22      277.97     18.79 o 
  -6   3  26       37.82       46.64     13.93 o 
  -5   3  26        0.00        1.38      3.53 o 
  -4   3  26      152.46      144.00      9.44 o 
  -3   3  26       44.90       38.02     10.00 o 
  -2   3  26        0.23        6.26      3.68 o 
  -1   3  26      277.83      305.94     35.10 o 
   0   3  26        0.02        4.74      3.13 o 
   1   3  26       14.64       12.03      3.21 o 
   2   3  26      152.80      174.93      9.13 o 
   3   3  26       29.48       23.44      7.01 o 
   4   3  26       11.43       12.11      4.88 o 
  -6   4  26       61.63       43.81     13.30 o 
  -5   4  26        0.50        0.88      4.89 o 
  -4   4  26        6.76        9.45      5.98 o 
  -3   4  26      150.85      196.05     15.56 o 
  -2   4  26      157.01      142.91      6.95 o 
  -1   4  26        0.71        6.55      2.68 o 
   0   4  26       10.65        7.31      4.29 o 
   1   4  26       31.84       17.25      9.46 o 
   2   4  26      227.61      236.88     11.79 o 
   3   4  26        7.18       10.21      4.34 o 
  -5   5  26       79.71       57.64     15.77 o 
  -4   5  26       13.17       16.94      5.57 o 
  -3   5  26       20.18       13.32      6.06 o 
  -2   5  26       72.37       59.40     13.10 o 
  -1   5  26        7.87        8.16      5.14 o 
   0   5  26       32.24       38.43     26.98 o 
   1   5  26        1.04        4.97      8.79 o 
   2   5  26      171.87      184.01     26.14 o 
  -3   6  26        0.50        4.37      5.49 o 
  -2   6  26       34.56       30.74     14.67 o 
  -1   6  26       21.20       13.38      4.23 o 
   0   6  26        0.05        4.24      4.89 o 
  -7   1  27        5.28        9.43      4.92 o 
  -6   1  27       74.35       48.20     13.35 o 
  -5   1  27       61.32       53.98     15.32 o 
  -4   1  27        0.14        3.24      4.73 o 
  -3   1  27      132.23      125.64     11.45 o 
  -2   1  27        1.82       12.86      4.62 o 
  -1   1  27      123.59      134.86     13.37 o 
   0   1  27      193.94      189.02      8.29 o 
   1   1  27      131.63      123.76      6.39 o 
   2   1  27      158.42      177.76     18.57 o 
   3   1  27       15.16       18.14      6.57 o 
   4   1  27       22.75       16.69      6.06 o 
  -7   2  27       14.17       21.23      7.52 o 
  -6   2  27       61.55       52.81     12.37 o 
  -5   2  27        0.79        4.36      5.77 o 
  -4   2  27       43.25       48.80     10.17 o 
  -3   2  27        0.73        2.62      4.21 o 
  -2   2  27      172.10      178.00     15.60 o 
  -1   2  27       86.00       68.82     14.01 o 
   0   2  27       29.88       26.26      5.52 o 
   1   2  27       73.35       51.14     11.76 o 
   2   2  27        4.94        7.49      3.09 o 
   3   2  27       22.27       14.77      6.02 o 
   4   2  27        0.10       -1.25      2.91 o 
  -6   3  27       11.30        9.30      5.22 o 
  -5   3  27        2.15        7.00      3.69 o 
  -4   3  27       14.57        6.36      3.66 o 
  -3   3  27      335.52      380.50     25.55 o 
  -2   3  27      162.97      161.77     10.73 o 
  -1   3  27      200.83      199.58     13.39 o 
   0   3  27      239.80      293.66     17.50 o 
   1   3  27       40.07       61.45      9.69 o 
   2   3  27       27.77       34.39      7.38 o 
   3   3  27      100.01      104.32     12.20 o 
  -5   4  27      131.07      180.14     13.41 o 
  -4   4  27       18.61       25.33      7.62 o 
  -3   4  27       81.56       80.32      8.43 o 
  -2   4  27       38.48       27.95      6.51 o 
  -1   4  27        8.38       14.52      5.05 o 
   0   4  27        0.03        4.37      6.03 o 
   1   4  27        0.55        2.77      6.76 o 
   2   4  27       38.36       20.79     11.02 o 
  -4   5  27       23.76       23.78      6.41 o 
  -3   5  27        1.24        5.70      4.48 o 
  -2   5  27        5.17        4.77      5.36 o 
  -1   5  27       43.04       40.72     19.53 o 
   0   5  27        1.16       -3.58     12.52 o 
   1   5  27        0.91       -0.40     11.05 o 
  -6   0  28       40.13       34.12      8.39 o 
  -5   0  28      188.40      208.63     36.77 o 
  -4   0  28        0.01       -4.65      6.58 o 
  -3   0  28      727.20      860.62     57.01 o 
  -2   0  28        1.01        4.19      4.64 o 
  -1   0  28      350.02      307.85     13.96 o 
   0   0  28        7.83        4.29      3.78 o 
   1   0  28      391.94      396.02     22.83 o 
   2   0  28       16.71       13.77      4.35 o 
   3   0  28       92.93       96.06     13.73 o 
  -6   1  28      125.35      142.02     17.16 o 
  -5   1  28       98.09       87.13     24.48 o 
  -4   1  28       53.34       45.45      9.95 o 
  -3   1  28      275.26      259.28     17.00 o 
  -2   1  28      584.88      537.80     15.34 o 
  -1   1  28      269.18      259.20     13.29 o 
   0   1  28      224.49      251.86     11.27 o 
   1   1  28       70.01       71.85     11.46 o 
   2   1  28       11.33        4.03      3.53 o 
   3   1  28       21.75       19.85      4.26 o 
  -6   2  28      134.59      171.06     12.29 o 
  -5   2  28      224.07      178.37     12.63 o 
  -4   2  28       24.64        8.27      6.72 o 
  -3   2  28        9.71       10.87      5.76 o 
  -2   2  28       86.78       91.27     19.31 o 
  -1   2  28      214.20      242.05     15.07 o 
   0   2  28       46.33       44.85     10.01 o 
   1   2  28       41.65       38.37      9.67 o 
   2   2  28       12.42       16.75      4.40 o 
   3   2  28        2.44        4.49      2.57 o 
  -6   3  28        1.96        0.10      6.57 o 
  -5   3  28        0.01        4.88      3.96 o 
  -4   3  28       64.46       74.37     18.40 o 
  -3   3  28       36.32       48.36      8.71 o 
  -2   3  28        1.66        5.47      2.62 o 
  -1   3  28        9.54        9.06      4.37 o 
   0   3  28        5.13       11.77      5.08 o 
   1   3  28      169.11      181.40      8.55 o 
   2   3  28      144.16      144.85     12.78 o 
  -5   4  28       72.51       75.22     19.87 o 
  -4   4  28       19.06       20.05      6.42 o 
  -3   4  28        0.00        2.58      2.93 o 
  -2   4  28       67.06       63.19     16.42 o 
  -1   4  28       20.27       26.83      8.45 o 
   0   4  28       17.68       12.99     13.39 o 
   1   4  28      238.77      237.29     12.39 o 
   2   4  28      104.37       75.52     29.66 o 
  -3   5  28       85.30       55.96     21.62 o 
  -2   5  28       64.59       52.57     22.39 o 
  -1   5  28       28.67       30.95     25.14 o 
   0   5  28      110.77       73.27     40.73 o 
  -6   1  29        0.96        5.23      3.86 o 
  -5   1  29       11.24       12.56      5.06 o 
  -4   1  29        1.74        2.54      5.31 o 
  -3   1  29       11.33        4.65      3.76 o 
  -2   1  29        0.07        0.69      3.19 o 
  -1   1  29      184.76      201.06     24.15 o 
   0   1  29       49.43       42.21      8.93 o 
   1   1  29       66.50       65.04     15.80 o 
   2   1  29      253.99      297.51      9.06 o 
   3   1  29        0.37        7.38      3.49 o 
  -5   2  29        4.57       10.05      5.40 o 
  -4   2  29       41.56       42.70      9.39 o 
  -3   2  29      445.67      467.11     20.63 o 
  -2   2  29      207.25      215.33     15.05 o 
  -1   2  29        0.89        1.79      5.38 o 
   0   2  29       15.89       13.90      4.75 o 
   1   2  29      254.82      247.57     12.21 o 
   2   2  29       38.26       22.00      5.42 o 
  -5   3  29        1.43        3.95      3.53 o 
  -4   3  29        9.97       18.14      7.19 o 
  -3   3  29       25.60       21.44      5.57 o 
  -2   3  29      129.30      125.26     11.65 o 
  -1   3  29      162.62      200.42     10.11 o 
   0   3  29       38.96       24.32      9.89 o 
   1   3  29       63.36       48.58     12.11 o 
   2   3  29       59.01       45.18     14.58 o 
  -4   4  29        5.00        3.35      4.45 o 
  -3   4  29       77.05       56.59     15.00 o 
  -2   4  29      151.25      152.42      9.45 o 
  -1   4  29        0.99        4.79      8.22 o 
   0   4  29       14.78        6.86      6.66 o 
   1   4  29      152.49      183.14     18.24 o 
  -5   0  30       33.12       31.22     11.41 o 
  -4   0  30      977.46      917.28     25.92 o 
  -3   0  30        9.11        9.61      5.59 o 
  -2   0  30       96.94       93.07     33.00 o 
  -1   0  30      179.94      185.01     14.65 o 
   0   0  30      424.64      448.32     19.50 o 
   1   0  30        0.15        6.06      5.17 o 
   2   0  30       10.20        5.07      5.00 o 
  -5   1  30       26.85       26.84     10.15 o 
  -4   1  30       52.11       55.15     13.55 o 
  -3   1  30        7.81        6.57      3.02 o 
  -2   1  30      198.76      208.68     10.45 o 
  -1   1  30       34.95       25.60      8.72 o 
   0   1  30        4.20        4.31      4.12 o 
   1   1  30      268.20      264.73     15.85 o 
   2   1  30       28.97       21.51      6.76 o 
  -5   2  30       22.12       15.50      5.50 o 
  -4   2  30      208.06      232.64     34.35 o 
  -3   2  30      311.41      377.02     17.09 o 
  -2   2  30       18.08       19.26      8.22 o 
  -1   2  30        1.71        5.57      4.59 o 
   0   2  30        0.14        2.05      4.84 o 
   1   2  30       89.87      124.04     10.86 o 
  -4   3  30       17.48       24.15      7.82 o 
  -3   3  30       43.90       33.48      9.48 o 
  -2   3  30       27.61       26.98      8.14 o 
  -1   3  30      231.01      257.04     16.85 o 
   0   3  30       86.63       56.93     16.85 o 
   1   3  30      136.15      139.54     16.59 o 
  -2   4  30        1.52       -2.86     11.40 o 
  -1   4  30       31.98       36.81     12.87 o 
  -4   1  31       29.30       29.07      7.39 o 
  -3   1  31       33.83       28.91      5.50 o 
  -2   1  31       11.24       16.42      5.91 o 
  -1   1  31        0.71        4.74      3.86 o 
   0   1  31      178.79      197.93     12.08 o 
   1   1  31        1.53        3.53      3.58 o 
  -4   2  31        0.34        5.16      2.69 o 
  -3   2  31       54.09       64.37     11.86 o 
  -2   2  31        0.71        9.62      5.99 o 
  -1   2  31       26.84       23.91      8.16 o 
   0   2  31       21.31       31.77      9.23 o 
  -2   3  31        2.35       -0.40      9.19 o 
  -1   3  31       97.09      104.40     11.47 o 
  -3   0  32      361.28      430.70     75.21 o 
  -2   0  32      162.26      191.86     13.15 o 
  -1   0  32      409.74      494.09     75.13 o 
   0   0  32        1.67       -0.65      7.20 o 
  -3   1  32       25.30       12.81      7.69 o 
  -2   1  32       10.16       11.67      5.35 o 
  -1   1  32        0.34       -0.45      3.51 o 
                                                 
